# Supplementary material for: Adiponectin receptor T-cadherin emerges as a novel regulator of adipose stem cell quiescence and adipogenesis
Source: Front Cell Dev Biol. 2026 Jan 15;13:1734183. doi: 10.3389/fcell.2025.1734183 (PMC12851984; doi:10.3389/fcell.2025.1734183)
Supplement: Supplementary file 2 [file Table1.xlsx]

## Sheet: cluster_0
p_val	avg_log2FC	pct.1	pct.2	p_val_adj	cluster	gene
0	0.463534	0.977	0.946	0	0	ACTA2	actin alpha 2, smooth muscle
6.81239e-290	0.444702	0.905	0.746	1.36248e-286	0	LRRC75A	leucine rich repeat containing 75A
3.81452e-152	0.354299	0.117	0.197	7.62903e-149	0	RGCC	regulator of cell cycle
6.82245e-114	0.324692	0.48	0.381	1.36449e-110	0	C11orf96	chromosome 11 open reading frame 96
6.95841e-149	0.321332	0.083	0.194	1.39168e-145	0	HSD11B1	hydroxysteroid 11-beta dehydrogenase 1
5.16375e-295	0.283607	0.995	0.992	1.03275e-291	0	THBS2	thrombospondin 2
5.44977e-98	0.27934	0.499	0.457	1.08995e-94	0	MARCKSL1	MARCKS like 1
1.00791e-136	0.274743	0.989	0.891	2.01581e-133	0	MT1X	metallothionein 1X
6.9363e-174	0.274258	0.974	0.95	1.38726e-170	0	CDKN1A	cyclin dependent kinase inhibitor 1A
1.19656e-199	0.273265	0.957	0.915	2.39312e-196	0	HSPB6	heat shock protein family B (small) member 6
3.46877e-293	0.273223	0.995	0.992	6.93753e-290	0	UCHL1	ubiquitin C-terminal hydrolase L1
2.63179e-129	0.265315	0.238	0.261	5.26357e-126	0	G0S2	G0/G1 switch 2
1.30165e-109	0.258831	0.571	0.503	2.6033e-106	0	UNC5B	unc-5 netrin receptor B
4.388e-78	0.249198	0.5	0.454	8.776e-75	0	DDIT4	DNA damage inducible transcript 4
2.58598e-179	0.24666	0.273	0.26	5.17197e-176	0	COL5A3	collagen type V alpha 3 chain
2.95269e-60	0.23493	0.908	0.706	5.90538e-57	0	PTX3	pentraxin 3
1.50393e-217	0.233084	0.999	0.999	3.00786e-214	0	MT1E	metallothionein 1E
9.50235e-91	0.232894	0.752	0.699	1.90047e-87	0	FHL1	four and a half LIM domains 1
0	0.221777	1	0.999	0	0	MYL9	myosin light chain 9
4.56037e-65	0.213628	0.718	0.61	9.12073e-62	0	CLU	clusterin
7.19638e-129	0.212749	0.93	0.897	1.43928e-125	0	EIF4EBP1	eukaryotic translation initiation factor 4E binding protein 1
2.11964e-241	0.207733	0.993	0.983	4.23927e-238	0	PDLIM2	PDZ and LIM domain 2
1.6855e-100	0.207031	0.447	0.424	3.37099e-97	0	PSAT1	phosphoserine aminotransferase 1
2.48032e-45	0.204897	0.567	0.548	4.96063e-42	0	NR2F1	nuclear receptor subfamily 2 group F member 1
1.46024e-92	0.199353	0.739	0.595	2.92049e-89	0	CYP1B1	cytochrome P450 family 1 subfamily B member 1
7.83877e-92	0.197257	0.735	0.647	1.56775e-88	0	PAPPA	pappalysin 1
3.83116e-64	0.196908	0.709	0.874	7.66231e-61	0	CNN1	calponin 1
1.72639e-90	0.196282	0.937	0.961	3.45278e-87	0	ELN	elastin
6.40771e-35	0.188735	0.643	0.61	1.28154e-31	0	FADS1	fatty acid desaturase 1
2.70726e-175	0.179441	0.997	0.995	5.41451e-172	0	THBS1	thrombospondin 1
1.46336e-99	0.178851	0.984	0.985	2.92673e-96	0	MFAP5	microfibril associated protein 5
4.97418e-215	0.178596	1	1	9.94836e-212	0	TAGLN	transgelin
1.49813e-61	0.177416	0.725	0.813	2.99626e-58	0	C1orf56	chromosome 1 open reading frame 56
1.49341e-72	0.170984	0.849	0.845	2.98683e-69	0	PALLD	palladin, cytoskeletal associated protein
4.17983e-116	0.166982	0.976	0.969	8.35967e-113	0	CITED2	Cbp/p300 interacting transactivator with Glu/Asp rich carboxy-terminal domain 2
3.50894e-127	0.166889	0.99	0.99	7.01788e-124	0	COL4A1	collagen type IV alpha 1 chain
1.95284e-137	0.166859	0.915	0.94	3.90568e-134	0	FHL2	four and a half LIM domains 2
1.26937e-240	0.164128	0.058	0.135	2.53875e-237	0	NEFL	neurofilament light chain
2.21471e-27	0.163523	0.402	0.469	4.42942e-24	0	MME	membrane metalloendopeptidase
3.92372e-231	0.163306	1	0.998	7.84744e-228	0	HSPB1	heat shock protein family B (small) member 1
7.53105e-128	0.162385	1	0.999	1.50621e-124	0	TGFBI	transforming growth factor beta induced
4.71095e-48	0.161388	0.741	0.735	9.42191e-45	0	GYPC	glycophorin C (Gerbich blood group)
6.82369e-72	0.160276	0.876	0.857	1.36474e-68	0	GLRX	glutaredoxin
9.35884e-100	0.157364	0.865	0.901	1.87177e-96	0	PEG10	paternally expressed 10
1.32367e-140	0.155683	0.975	0.97	2.64734e-137	0	SELENOW	selenoprotein W
8.05934e-153	0.155627	0.989	0.984	1.61187e-149	0	COX7A1	cytochrome c oxidase subunit 7A1
2.81565e-88	0.153438	0.979	0.959	5.63129e-85	0	NUPR1	nuclear protein 1, transcriptional regulator
9.02814e-135	0.152461	0.927	0.958	1.80563e-131	0	DDAH1	dimethylarginine dimethylaminohydrolase 1
1.83766e-79	0.152151	0.832	0.894	3.67533e-76	0	IL33	interleukin 33
1.12208e-56	0.150418	0.903	0.933	2.24415e-53	0	HES1	hes family bHLH transcription factor 1
0	0.149392	1	1	0	0	SH3BGRL3	SH3 domain binding glutamate rich protein like 3
1.18164e-28	0.148158	0.782	0.711	2.36328e-25	0	SCD	stearoyl-CoA desaturase
2.94024e-31	0.147881	0.715	0.702	5.88047e-28	0	LMCD1	LIM and cysteine rich domains 1
6.24782e-82	0.14708	0.887	0.929	1.24956e-78	0	MYLK	myosin light chain kinase
5.05562e-55	0.142296	0.759	0.76	1.01112e-51	0	GAS6	growth arrest specific 6
7.36111e-29	0.14217	0.439	0.485	1.47222e-25	0	ASS1	argininosuccinate synthase 1
3.33089e-97	0.141666	0.91	0.963	6.66178e-94	0	PDLIM7	PDZ and LIM domain 7
5.4098e-186	0.14105	0.139	0.197	1.08196e-182	0	RAMP1	receptor activity modifying protein 1
1.69863e-106	0.140639	0.979	0.983	3.39725e-103	0	GLS	glutaminase
1.17385e-130	0.139182	1	0.997	2.3477e-127	0	S100A10	S100 calcium binding protein A10
7.48638e-119	0.139134	0.88	0.902	1.49728e-115	0	ANKRD1	ankyrin repeat domain 1
5.30619e-72	0.139053	0.893	0.944	1.06124e-68	0	BNIP3	BCL2 interacting protein 3
8.50076e-51	0.138986	0.813	0.803	1.70015e-47	0	MBNL2	muscleblind like splicing regulator 2
6.17637e-69	0.138061	0.494	0.445	1.23527e-65	0	PTGS2	prostaglandin-endoperoxide synthase 2
6.26533e-176	0.137957	1	1	1.25307e-172	0	MT2A	metallothionein 2A
4.82919e-55	0.137568	0.869	0.892	9.65838e-52	0	PXDC1	PX domain containing 1
2.61204e-113	0.13714	0.932	0.933	5.22408e-110	0	IGFBP5	insulin like growth factor binding protein 5
2.05679e-278	0.136287	1	0.999	4.11358e-275	0	CALD1	caldesmon 1
4.66137e-107	0.133738	0.985	0.996	9.32274e-104	0	ITGA5	integrin subunit alpha 5
2.17256e-27	0.132629	0.248	0.388	4.34511e-24	0	SPON1	spondin 1
9.60517e-69	0.131776	0.116	0.27	1.92103e-65	0	CADM3	cell adhesion molecule 3
1.17008e-49	0.131741	0.834	0.89	2.34015e-46	0	F3	coagulation factor III, tissue factor
1.78585e-180	0.131085	1	1	3.57169e-177	0	FN1	fibronectin 1
1.63035e-66	0.130102	0.946	0.958	3.2607e-63	0	B4GALT1	beta-1,4-galactosyltransferase 1
2.4741e-134	0.130037	0.954	0.962	4.94821e-131	0	RGS4	regulator of G protein signaling 4
0	0.129618	1	1	0	0	COL1A1	collagen type I alpha 1 chain
9.04441e-66	0.129218	0.401	0.399	1.80888e-62	0	ITGBL1	integrin subunit beta like 1
2.70168e-60	0.12892	0.885	0.954	5.40337e-57	0	P4HA1	prolyl 4-hydroxylase subunit alpha 1
6.11667e-250	0.128765	1	0.999	1.22333e-246	0	DSTN	destrin, actin depolymerizing factor
1.19918e-79	0.12754	0.915	0.948	2.39836e-76	0	DNAJB4	DnaJ heat shock protein family (Hsp40) member B4
4.12465e-76	0.127167	0.832	0.912	8.24931e-73	0	LBH	LBH regulator of WNT signaling pathway
7.36878e-129	0.126842	0.968	0.978	1.47376e-125	0	NEK7	NIMA related kinase 7
3.29864e-71	0.126635	0.326	0.384	6.59727e-68	0	LTBP1	latent transforming growth factor beta binding protein 1
2.97571e-293	0.125446	1	1	5.95142e-290	0	TPM1	tropomyosin 1
2.41706e-74	0.125298	0.959	0.966	4.83412e-71	0	NME4	NME/NM23 nucleoside diphosphate kinase 4
4.74621e-70	0.124206	0.783	0.902	9.49241e-67	0	LIMCH1	LIM and calponin homology domains 1
2.30762e-86	0.123821	0.995	0.989	4.61524e-83	0	IGFBP4	insulin like growth factor binding protein 4
1.10975e-166	0.123302	1	1	2.21951e-163	0	TPM2	tropomyosin 2
5.26572e-113	0.123119	0.999	0.996	1.05314e-109	0	VCAN	versican
3.05994e-127	0.122775	0.991	0.996	6.11987e-124	0	LOXL2	lysyl oxidase like 2
2.82229e-80	0.12221	0.341	0.365	5.64459e-77	0	MT1F	metallothionein 1F
5.10039e-168	0.122005	0.181	0.214	1.02008e-164	0	PRUNE2	prune homolog 2 with BCH domain
5.55266e-155	0.121817	0.999	1	1.11053e-151	0	FLNA	filamin A
1.79935e-16	0.121039	0.642	0.826	3.59871e-13	0	TP53I11	tumor protein p53 inducible protein 11
1.97126e-46	0.120482	0.893	0.889	3.94251e-43	0	NEXN	nexilin F-actin binding protein
1.33035e-116	0.120404	0.996	0.99	2.6607e-113	0	S100A16	S100 calcium binding protein A16
1.96401e-126	0.119714	0.984	0.975	3.92801e-123	0	POSTN	periostin
3.13626e-81	0.119402	0.901	0.94	6.27253e-78	0	MRAS	muscle RAS oncogene homolog
2.36132e-177	0.118774	1	1	4.72264e-174	0	LGALS1	galectin 1
1.84619e-111	0.118719	0.998	0.992	3.69238e-108	0	COL5A1	collagen type V alpha 1 chain
2.95534e-77	0.118674	0.987	0.985	5.91068e-74	0	COL5A2	collagen type V alpha 2 chain
1.09969e-84	0.117617	0.964	0.963	2.19937e-81	0	STC2	stanniocalcin 2
6.13607e-150	0.117521	1	1	1.22721e-146	0	LDHA	lactate dehydrogenase A
7.20792e-16	0.117416	0.596	0.744	1.44158e-12	0	SLC38A1	solute carrier family 38 member 1
7.52442e-28	0.117389	0.382	0.469	1.50488e-24	0	CCND2	cyclin D2
3.47003e-53	0.117209	0.988	0.986	6.94007e-50	0	RPL22L1	ribosomal protein L22 like 1
1.77082e-25	0.117175	0.661	0.655	3.54163e-22	0	ZMAT3	zinc finger matrin-type 3
3.58906e-123	0.11669	0.988	0.986	7.17813e-120	0	PHLDA2	pleckstrin homology like domain family A member 2
1.31477e-63	0.115943	0.92	0.928	2.62954e-60	0	IFI27	interferon alpha inducible protein 27
0	0.11585	1	1	0	0	TMSB10	thymosin beta 10
3.38064e-60	0.115399	0.955	0.967	6.76127e-57	0	CNN3	calponin 3
7.19551e-28	0.115293	0.894	0.804	1.4391e-24	0	COMP	cartilage oligomeric matrix protein
5.65902e-152	0.11524	0.331	0.292	1.1318e-148	0	TRIB3	tribbles pseudokinase 3
1.61514e-47	0.115133	0.945	0.958	3.23028e-44	0	ENAH	ENAH actin regulator
3.72213e-36	0.114855	0.561	0.577	7.44427e-33	0	SESN2	sestrin 2
5.43314e-132	0.114296	0.961	0.96	1.08663e-128	0	HSPB7	heat shock protein family B (small) member 7
4.85564e-83	0.114201	0.265	0.314	9.71128e-80	0	DEPTOR	DEP domain containing MTOR interacting protein
4.0416e-222	0.113886	1	0.999	8.0832e-219	0	OST4	oligosaccharyltransferase complex subunit 4, non-catalytic
7.65317e-57	0.113504	0.908	0.97	1.53063e-53	0	MBNL1	muscleblind like splicing regulator 1
3.16343e-119	0.113485	0.947	0.943	6.32686e-116	0	GREM1	gremlin 1, DAN family BMP antagonist
5.5602e-24	0.112887	0.545	0.647	1.11204e-20	0	IGF2BP2	insulin like growth factor 2 mRNA binding protein 2
0	0.112255	1	1	0	0	MYL6	myosin light chain 6
4.69951e-84	0.112067	0.992	0.992	9.39902e-81	0	COL4A2	collagen type IV alpha 2 chain
1.49975e-22	0.111539	0.403	0.751	2.99951e-19	0	PPP1R14A	protein phosphatase 1 regulatory inhibitor subunit 14A
1.4071e-93	0.11127	0.126	0.252	2.81421e-90	0	CXCL3	C-X-C motif chemokine ligand 3
2.33144e-29	0.111079	0.331	0.434	4.66288e-26	0	COL18A1	collagen type XVIII alpha 1 chain
7.94901e-172	0.111013	0.287	0.261	1.5898e-168	0	MT1G	metallothionein 1G
2.90099e-60	0.110162	0.999	0.994	5.80198e-57	0	IGFBP7	insulin like growth factor binding protein 7
1.24967e-87	0.109949	1	1	2.49933e-84	0	TIMP1	TIMP metallopeptidase inhibitor 1
8.0181e-114	0.10984	0.994	0.992	1.60362e-110	0	CSRP1	cysteine and glycine rich protein 1
8.05006e-26	0.109501	0.668	0.707	1.61001e-22	0	VGLL3	vestigial like family member 3
5.04711e-52	0.109173	0.885	0.946	1.00942e-48	0	KCTD20	potassium channel tetramerization domain containing 20
1.05e-196	0.108754	1	1	2.1e-193	0	CAVIN1	caveolae associated protein 1
9.64983e-63	0.10871	0.961	0.959	1.92997e-59	0	SERPINE2	serpin family E member 2
9.05326e-51	0.10865	0.97	0.99	1.81065e-47	0	THY1	Thy-1 cell surface antigen
3.33784e-46	0.108434	0.755	0.892	6.67569e-43	0	NUAK1	NUAK family kinase 1
2.66836e-42	0.108077	0.933	0.943	5.33673e-39	0	TXNRD1	thioredoxin reductase 1
1.62359e-32	0.107932	0.316	0.394	3.24718e-29	0	AL139393.2	None
7.05858e-144	0.107384	0.221	0.256	1.41172e-140	0	ALPL	alkaline phosphatase, biomineralization associated
1.00771e-28	0.106377	0.686	0.874	2.01542e-25	0	C9orf3	None
3.34625e-278	0.106229	1	1	6.69251e-275	0	SERF2	small EDRK-rich factor 2
2.43464e-27	0.105707	0.812	0.905	4.86927e-24	0	AMOTL2	angiomotin like 2
4.77769e-104	0.105652	0.322	0.338	9.55537e-101	0	PTGS1	prostaglandin-endoperoxide synthase 1
1.51887e-64	0.105474	0.908	0.939	3.03773e-61	0	PPME1	protein phosphatase methylesterase 1
6.23812e-58	0.105155	0.858	0.947	1.24762e-54	0	MSRB3	methionine sulfoxide reductase B3
1.62879e-175	0.104965	1	1	3.25758e-172	0	RPS27L	ribosomal protein S27 like
3.82146e-81	0.104303	0.953	0.978	7.64292e-78	0	LASP1	LIM and SH3 protein 1
1.86239e-56	0.103974	0.983	0.992	3.72479e-53	0	2022-09-11	None
6.59892e-38	0.103815	0.61	0.566	1.31978e-34	0	CARMN	cardiac mesoderm enhancer-associated non-coding RNA
6.3569e-34	0.103048	0.963	0.955	1.27138e-30	0	CTHRC1	collagen triple helix repeat containing 1
6.7532e-16	0.102705	0.598	0.666	1.35064e-12	0	PHGDH	phosphoglycerate dehydrogenase
4.75268e-30	0.102251	0.767	0.897	9.50536e-27	0	SMYD3	SET and MYND domain containing 3
9.82206e-294	0.101878	0.094	0.112	1.96441e-290	0	KLHL4	kelch like family member 4
1.72699e-11	0.101849	0.653	0.87	3.45398e-08	0	FBLIM1	filamin binding LIM protein 1
1.00287e-23	0.10098	0.688	0.739	2.00575e-20	0	TCEAL3	transcription elongation factor A like 3
1.47405e-80	0.100904	0.997	0.997	2.94811e-77	0	CAV1	caveolin 1
0.00407663	0.100582	0.597	0.828	1	0	FAM43A	family with sequence similarity 43 member A
6.22639e-32	0.100373	0.885	0.898	1.24528e-28	0	UGP2	UDP-glucose pyrophosphorylase 2
2.31711e-34	-0.100796	0.955	0.996	4.63421e-31	0	NCL	nucleolin
9.63143e-113	-0.104179	0.464	0.897	1.92629e-109	0	FEN1	flap structure-specific endonuclease 1
9.81244e-64	-0.104593	0.516	0.91	1.96249e-60	0	MCM5	minichromosome maintenance complex component 5
4.42324e-55	-0.105043	0.6	0.92	8.84648e-52	0	SMC3	structural maintenance of chromosomes 3
0.000149232	-0.105834	0.125	0.356	0.298464	0	DEPP1	DEPP1 autophagy regulator
1.64567e-89	-0.107641	0.511	0.896	3.29133e-86	0	ECM1	extracellular matrix protein 1
3.73385e-21	-0.108511	0.694	0.955	7.46769e-18	0	SMC4	structural maintenance of chromosomes 4
3.87648e-28	-0.108934	0.299	0.591	7.75296e-25	0	ACSL1	acyl-CoA synthetase long chain family member 1
1.30577e-77	-0.108938	0.46	0.801	2.61154e-74	0	ADAMTS4	ADAM metallopeptidase with thrombospondin type 1 motif 4
3.46776e-50	-0.109359	0.531	0.924	6.93551e-47	0	CLSPN	claspin
1.5512e-25	-0.112146	0.342	0.605	3.1024e-22	0	REV3L	REV3 like, DNA directed polymerase zeta catalytic subunit
1.01869e-19	-0.11342	0.664	0.808	2.03737e-16	0	STOM	stomatin
5.13665e-33	-0.114549	0.811	0.881	1.02733e-29	0	JUN	Jun proto-oncogene, AP-1 transcription factor subunit
3.27636e-38	-0.114798	0.366	0.662	6.55272e-35	0	CXCL12	C-X-C motif chemokine ligand 12
1.96739e-77	-0.114964	0.516	0.9	3.93479e-74	0	MKI67	marker of proliferation Ki-67
2.57011e-91	-0.115057	0.504	0.915	5.14023e-88	0	HELLS	helicase, lymphoid specific
8.09383e-83	-0.115093	0.99	0.992	1.61877e-79	0	MMP2	matrix metallopeptidase 2
1.0539e-109	-0.115233	0.483	0.904	2.1078e-106	0	MCM3	minichromosome maintenance complex component 3
5.36288e-24	-0.115473	0.359	0.6	1.07258e-20	0	GAS1	growth arrest specific 1
7.99776e-29	-0.117708	0.847	0.959	1.59955e-25	0	SRSF7	serine and arginine rich splicing factor 7
1.95729e-31	-0.119957	0.109	0.473	3.91457e-28	0	METTL7A	methyltransferase like 7A
2.57909e-116	-0.121479	0.469	0.903	5.15818e-113	0	SHCBP1	SHC binding and spindle associated 1
2.91967e-38	-0.123128	0.702	0.922	5.83934e-35	0	EMILIN1	elastin microfibril interfacer 1
3.908e-37	-0.123978	0.145	0.501	7.816e-34	0	AKR1C3	aldo-keto reductase family 1 member C3
3.89985e-200	-0.125385	0.409	0.877	7.79969e-197	0	ASPM	assembly factor for spindle microtubules
2.70131e-23	-0.126212	0.566	0.77	5.40262e-20	0	NASP	nuclear autoantigenic sperm protein
9.07999e-37	-0.127528	0.705	0.853	1.816e-33	0	ZBTB20	zinc finger and BTB domain containing 20
1.20016e-102	-0.127612	0.038	0.177	2.40031e-99	0	TNFSF10	TNF superfamily member 10
1.01475e-05	-0.128301	0.223	0.475	0.0202949	0	RSPO3	R-spondin 3
0.00332551	-0.128809	0.202	0.409	1	0	APOE	apolipoprotein E
1.7223e-50	-0.134573	0.65	0.945	3.4446e-47	0	ATAD2	ATPase family AAA domain containing 2
4.7396e-19	-0.135001	0.127	0.468	9.47919e-16	0	ANGPT1	angiopoietin 1
5.13808e-06	-0.135376	0.233	0.492	0.0102762	0	EBF3	EBF transcription factor 3
9.45025e-62	-0.135398	0.584	0.918	1.89005e-58	0	EMP2	epithelial membrane protein 2
4.50627e-33	-0.137636	0.414	0.678	9.01254e-30	0	FBLN1	fibulin 1
6.50675e-63	-0.140252	0.937	0.99	1.30135e-59	0	CTSL	cathepsin L
1.32788e-17	-0.141108	0.535	0.708	2.65576e-14	0	TWISTNB	None
2.52412e-55	-0.141296	0.685	0.954	5.04823e-52	0	PCNA	proliferating cell nuclear antigen
3.66259e-16	-0.144578	0.398	0.591	7.32517e-13	0	RARRES2	retinoic acid receptor responder 2
5.85393e-115	-0.146601	0.506	0.918	1.17079e-111	0	MCM7	minichromosome maintenance complex component 7
9.72568e-25	-0.148223	0.11	0.459	1.94514e-21	0	RASSF4	Ras association domain family member 4
2.55919e-51	-0.155513	0.769	0.92	5.11838e-48	0	ABHD5	abhydrolase domain containing 5, lysophosphatidic acid acyltransferase
5.26939e-26	-0.156579	0.141	0.476	1.05388e-22	0	CDKN1C	cyclin dependent kinase inhibitor 1C
4.24396e-53	-0.158705	0.734	0.933	8.48792e-50	0	HMGB2	high mobility group box 2
1.30005e-157	-0.159106	0.988	0.986	2.6001e-154	0	DCN	decorin
2.05471e-12	-0.160819	0.043	0.306	4.10942e-09	0	CEBPA	CCAAT enhancer binding protein alpha
2.54872e-38	-0.163665	0.435	0.663	5.09744e-35	0	SOD2	superoxide dismutase 2
1.94581e-140	-0.164447	0.999	0.996	3.89163e-137	0	LUM	lumican
5.16372e-17	-0.167578	0.129	0.455	1.03274e-13	0	DPT	dermatopontin
3.18057e-39	-0.179045	0.574	0.732	6.36114e-36	0	PLPP1	phospholipid phosphatase 1
3.74516e-61	-0.179163	0.783	0.891	7.49032e-58	0	RAB31	RAB31, member RAS oncogene family
2.94103e-42	-0.180059	0.359	0.625	5.88205e-39	0	GJA1	gap junction protein alpha 1
4.04703e-55	-0.191727	0.553	0.755	8.09405e-52	0	TWIST1	twist family bHLH transcription factor 1
5.89217e-66	-0.192013	0.227	0.585	1.17843e-62	0	SRPX	sushi repeat containing protein X-linked
8.58647e-56	-0.19208	0.521	0.753	1.71729e-52	0	GLUL	glutamate-ammonia ligase
4.84912e-60	-0.194425	0.49	0.74	9.69823e-57	0	MTR	5-methyltetrahydrofolate-homocysteine methyltransferase
4.51098e-47	-0.197242	0.137	0.511	9.02195e-44	0	MMD	monocyte to macrophage differentiation associated
1.53739e-23	-0.200241	0.062	0.438	3.07477e-20	0	GALNT15	polypeptide N-acetylgalactosaminyltransferase 15
2.52322e-106	-0.203546	0.902	0.941	5.04645e-103	0	EFEMP1	EGF containing fibulin extracellular matrix protein 1
1.77009e-50	-0.209733	0.172	0.524	3.54019e-47	0	RASD1	ras related dexamethasone induced 1
4.76905e-96	-0.223464	0.687	0.858	9.5381e-93	0	PDGFRA	platelet derived growth factor receptor alpha
1.59418e-102	-0.232375	0.382	0.687	3.18835e-99	0	SELENOP	selenoprotein P
7.47378e-54	-0.265416	0.221	0.557	1.49476e-50	0	CFD	complement factor D
1.59594e-137	-0.26626	0.353	0.72	3.19187e-134	0	C1R	complement C1r
1.87099e-129	-0.291937	0.156	0.587	3.74198e-126	0	OLFML2B	olfactomedin like 2B
1.95505e-154	-0.341003	0.625	0.827	3.9101e-151	0	PLPP3	phospholipid phosphatase 3
1.54192e-205	-0.366846	0.792	0.902	3.08384e-202	0	AKR1C1	aldo-keto reductase family 1 member C1
6.07064e-117	-0.390817	0.583	0.786	1.21413e-113	0	GPX3	glutathione peroxidase 3
6.08386e-84	-0.581611	0.165	0.538	1.21677e-80	0	IGF1	insulin like growth factor 1
2.69891e-257	-0.660554	0.587	0.8	5.39783e-254	0	MGP	matrix Gla protein

## Sheet: cluster_1
p_val	avg_log2FC	pct.1	pct.2	p_val_adj	cluster	gene
0	0.885051	0.944	0.553	0	1	MGP	matrix Gla protein
2.99515e-156	0.765208	0.698	0.162	5.9903e-153	1	IGF1	insulin like growth factor 1
1.39107e-254	0.528296	0.915	0.555	2.78213e-251	1	GPX3	glutathione peroxidase 3
0	0.451316	0.97	0.778	0	1	AKR1C1	aldo-keto reductase family 1 member C1
5.79793e-215	0.389104	0.907	0.628	1.15959e-211	1	PLPP3	phospholipid phosphatase 3
2.11712e-203	0.369131	0.747	0.169	4.23423e-200	1	OLFML2B	olfactomedin like 2B
1.73925e-237	0.343891	0.852	0.358	3.47849e-234	1	SELENOP	selenoprotein P
5.1206e-78	0.330866	0.677	0.235	1.02412e-74	1	CFD	complement factor D
1.25251e-194	0.307623	0.844	0.372	2.50502e-191	1	C1R	complement C1r
1.51886e-167	0.29047	0.966	0.763	3.03771e-164	1	RAB31	RAB31, member RAS oncogene family
2.78844e-85	0.277024	0.669	0.174	5.57687e-82	1	RASD1	ras related dexamethasone induced 1
1.20856e-188	0.275068	0.986	0.884	2.41713e-185	1	EFEMP1	EGF containing fibulin extracellular matrix protein 1
3.00492e-80	0.253076	0.809	0.568	6.00983e-77	1	PLPP1	phospholipid phosphatase 1
8.62127e-284	0.252201	1	0.995	1.72425e-280	1	LUM	lumican
1.00804e-73	0.248686	0.656	0.144	2.01609e-70	1	MMD	monocyte to macrophage differentiation associated
1.30473e-95	0.247643	0.844	0.55	2.60945e-92	1	TWIST1	twist family bHLH transcription factor 1
7.44399e-123	0.246004	0.926	0.69	1.4888e-119	1	PDGFRA	platelet derived growth factor receptor alpha
2.31436e-23	0.245613	0.573	0.076	4.62873e-20	1	GALNT15	polypeptide N-acetylgalactosaminyltransferase 15
7.60623e-92	0.242191	0.848	0.522	1.52125e-88	1	GLUL	glutamate-ammonia ligase
4.00866e-61	0.234439	0.632	0.131	8.01731e-58	1	CDKN1C	cyclin dependent kinase inhibitor 1C
3.13599e-260	0.224686	1	0.979	6.27197e-257	1	DCN	decorin
2.74302e-88	0.224452	0.708	0.244	5.48604e-85	1	SRPX	sushi repeat containing protein X-linked
3.01921e-05	0.220998	0.583	0.275	0.0603843	1	C1QTNF1	C1q and TNF related 1
3.21873e-88	0.220847	0.783	0.419	6.43746e-85	1	SOD2	superoxide dismutase 2
1.30569e-65	0.220202	0.732	0.362	2.61137e-62	1	GJA1	gap junction protein alpha 1
1.14382e-69	0.220013	0.809	0.512	2.28764e-66	1	MTR	5-methyltetrahydrofolate-homocysteine methyltransferase
7.85274e-29	0.219658	0.591	0.13	1.57055e-25	1	DPT	dermatopontin
1.94158e-26	0.21068	0.403	0.051	3.88315e-23	1	CEBPA	CCAAT enhancer binding protein alpha
0.00369577	0.209025	0.606	0.369	1	1	ADAMTS5	ADAM metallopeptidase with thrombospondin type 1 motif 5
3.59234e-16	0.203834	0.605	0.207	7.18468e-13	1	RSPO3	R-spondin 3
3.58988e-43	0.200488	0.604	0.112	7.17976e-40	1	RASSF4	Ras association domain family member 4
1.37463e-32	0.198285	0.69	0.387	2.74926e-29	1	RARRES2	retinoic acid receptor responder 2
8.28264e-63	0.186241	0.725	0.344	1.65653e-59	1	GAS1	growth arrest specific 1
2.35449e-27	0.18619	0.776	0.539	4.70898e-24	1	TWISTNB	None
1.2503e-182	0.185393	0.998	0.987	2.5006e-179	1	MMP2	matrix metallopeptidase 2
2.50365e-63	0.176597	0.979	0.772	5.0073e-60	1	ABHD5	abhydrolase domain containing 5, lysophosphatidic acid acyltransferase
1.97294e-137	0.175457	0.238	0.036	3.94588e-134	1	TNFSF10	TNF superfamily member 10
4.4931e-27	0.173395	0.601	0.133	8.9862e-24	1	ANGPT1	angiopoietin 1
4.7682e-07	0.171633	0.586	0.243	0.00095364	1	EBF3	EBF transcription factor 3
6.15047e-64	0.170999	0.647	0.147	1.23009e-60	1	AKR1C3	aldo-keto reductase family 1 member C3
3.06831e-48	0.166922	0.861	0.699	6.13662e-45	1	SOX4	SRY-box transcription factor 4
3.09518e-47	0.154958	0.783	0.417	6.19035e-44	1	FBLN1	fibulin 1
0.00235576	0.15197	0.536	0.118	1	1	OSR2	odd-skipped related transciption factor 2
2.11796e-63	0.150614	0.969	0.907	4.23593e-60	1	SAT1	spermidine/spermine N1-acetyltransferase 1
1.10276e-43	0.145934	0.612	0.117	2.20552e-40	1	METTL7A	methyltransferase like 7A
8.0919e-45	0.13843	0.91	0.708	1.61838e-41	1	ZBTB20	zinc finger and BTB domain containing 20
1.11877e-144	0.136559	0.957	0.452	2.23754e-141	1	ADAMTS4	ADAM metallopeptidase with thrombospondin type 1 motif 4
1.78562e-10	0.135597	0.586	0.185	3.57125e-07	1	ATP2B1-AS1	ATP2B1 antisense RNA 1
5.04871e-35	0.13231	0.945	0.776	1.00974e-31	1	PDLIM1	PDZ and LIM domain 1
1.21248e-15	0.132009	0.438	0.134	2.42496e-12	1	DEPP1	DEPP1 autophagy regulator
1.02865e-86	0.131991	0.812	0.349	2.05729e-83	1	CXCL12	C-X-C motif chemokine ligand 12
8.36392e-29	0.129649	0.879	0.657	1.67278e-25	1	STOM	stomatin
3.91026e-38	0.129541	0.937	0.615	7.82051e-35	1	FBXO32	F-box protein 32
1.19292e-43	0.129529	0.919	0.805	2.38583e-40	1	JUN	Jun proto-oncogene, AP-1 transcription factor subunit
7.55053e-44	0.127933	0.956	0.842	1.51011e-40	1	JUNB	JunB proto-oncogene, AP-1 transcription factor subunit
5.99708e-28	0.126267	0.843	0.639	1.19942e-24	1	NID2	nidogen 2
5.6513e-37	0.123287	0.693	0.296	1.13026e-33	1	TSHZ2	teashirt zinc finger homeobox 2
3.56926e-46	0.121507	0.887	0.528	7.13852e-43	1	ENC1	ectodermal-neural cortex 1
1.42124e-29	0.12059	0.695	0.355	2.84248e-26	1	REV3L	REV3 like, DNA directed polymerase zeta catalytic subunit
5.83762e-08	0.120515	0.499	0.199	0.000116752	1	APOE	apolipoprotein E
1.41353e-13	0.120169	0.503	0.281	2.82706e-10	1	ADRA2A	adrenoceptor alpha 2A
6.64621e-09	0.119806	0.661	0.347	1.32924e-05	1	MFAP4	microfibril associated protein 4
3.84683e-84	0.118337	0.66	0.115	7.69366e-81	1	CHI3L1	chitinase 3 like 1
9.94115e-67	0.117137	1	0.989	1.98823e-63	1	BASP1	brain abundant membrane attached signal protein 1
3.25704e-23	0.116121	0.427	0.066	6.51407e-20	1	PDK4	pyruvate dehydrogenase kinase 4
1.41549e-32	0.111332	0.695	0.312	2.83099e-29	1	ACSL1	acyl-CoA synthetase long chain family member 1
5.07577e-24	0.111079	0.737	0.423	1.01515e-20	1	FAM198B	None
4.74779e-39	0.109787	0.978	0.82	9.49559e-36	1	FOS	Fos proto-oncogene, AP-1 transcription factor subunit
9.94469e-34	0.108618	0.996	0.814	1.98894e-30	1	CBLB	Cbl proto-oncogene B
6.40682e-276	0.10819	0.218	0.027	1.28136e-272	1	RORB	RAR related orphan receptor B
2.61715e-31	0.107501	0.999	0.712	5.2343e-28	1	EMILIN1	elastin microfibril interfacer 1
1.66742e-06	0.106647	0.457	0.08	0.00333485	1	APCDD1	APC down-regulated 1
7.22815e-76	0.106634	0.94	0.513	1.44563e-72	1	SLC7A8	solute carrier family 7 member 8
0.000892375	0.106252	0.656	0.406	1	1	CELF2	CUGBP Elav-like family member 2
2.95102e-05	0.102869	0.542	0.116	0.0590204	1	ZBED3	zinc finger BED-type containing 3
1.67138e-06	0.101265	0.586	0.2	0.00334276	1	TGFBR3	transforming growth factor beta receptor 3
5.33593e-43	0.100596	0.933	0.581	1.06719e-39	1	PNPLA2	patatin like phospholipase domain containing 2
4.93345e-05	0.100582	1	0.889	0.0986689	1	CLDN11	claudin 11
1.62944e-26	0.10044	0.673	0.297	3.25888e-23	1	TMEM64	transmembrane protein 64
3.58089e-36	-0.100472	0.961	0.924	7.16179e-33	1	TXNRD1	thioredoxin reductase 1
7.19076e-26	-0.100604	0.5	0.224	1.43815e-22	1	LMOD1	leiomodin 1
5.29026e-21	-0.100888	0.964	0.784	1.05805e-17	1	STK17A	serine/threonine kinase 17a
2.68523e-61	-0.101458	1	0.969	5.37046e-58	1	GLS	glutaminase
1.9199e-41	-0.102846	1	0.871	3.83981e-38	1	BNIP3	BCL2 interacting protein 3
9.49683e-63	-0.102917	1	0.89	1.89937e-59	1	IGFBP5	insulin like growth factor binding protein 5
1.9943e-171	-0.105038	1	0.999	3.9886e-168	1	DSTN	destrin, actin depolymerizing factor
7.59792e-181	-0.105622	1	1	1.51958e-177	1	ITGB1	integrin subunit beta 1
6.05282e-24	-0.106627	0.787	0.671	1.21056e-20	1	TCEAL3	transcription elongation factor A like 3
1.34301e-103	-0.106884	0.384	0.234	2.68602e-100	1	DEPTOR	DEP domain containing MTOR interacting protein
7.41294e-18	-0.106995	0.569	0.342	1.48259e-14	1	CCND2	cyclin D2
2.97671e-15	-0.10718	0.96	0.497	5.95341e-12	1	ITGA1	integrin subunit alpha 1
2.28858e-17	-0.107251	0.938	0.761	4.57715e-14	1	DNAJC15	DnaJ heat shock protein family (Hsp40) member C15
8.14536e-178	-0.107325	0.312	0.15	1.62907e-174	1	CSTA	cystatin A
1.46625e-102	-0.107741	1	0.991	2.9325e-99	1	ACTN4	actinin alpha 4
5.1363e-79	-0.107865	0.496	0.392	1.02726e-75	1	ARL4D	ADP ribosylation factor like GTPase 4D
1.68941e-158	-0.108239	0.398	0.336	3.37881e-155	1	CDKN2A	cyclin dependent kinase inhibitor 2A
3.34775e-29	-0.108458	0.73	0.667	6.6955e-26	1	TES	testin LIM domain protein
1.6309e-43	-0.109953	1	0.853	3.26181e-40	1	CHPF	chondroitin polymerizing factor
1.10352e-40	-0.111374	0.655	0.575	2.20703e-37	1	SEMA3C	semaphorin 3C
0	-0.11237	0.197	0.073	0	1	IGFBP2	insulin like growth factor binding protein 2
1.76743e-19	-0.113086	0.958	0.754	3.53487e-16	1	SGK1	serum/glucocorticoid regulated kinase 1
1.14658e-08	-0.113119	0.988	0.689	2.29316e-05	1	TNC	tenascin C
5.37174e-68	-0.113539	1	0.985	1.07435e-64	1	CD248	CD248 molecule
7.50867e-62	-0.114549	1	0.842	1.50173e-58	1	UACA	uveal autoantigen with coiled-coil domains and ankyrin repeats
1.67426e-15	-0.114898	0.732	0.518	3.34852e-12	1	IGF2BP2	insulin like growth factor 2 mRNA binding protein 2
2.86456e-118	-0.115299	1	0.966	5.72912e-115	1	POSTN	periostin
0	-0.115519	0.22	0.217	0	1	SLC7A11	solute carrier family 7 member 11
4.05136e-147	-0.115841	1	1	8.10272e-144	1	COL6A1	collagen type VI alpha 1 chain
5.43424e-19	-0.115951	0.853	0.867	1.08685e-15	1	CRLF1	cytokine receptor like factor 1
1.86187e-219	-0.116172	1	1	3.72374e-216	1	SH3BGRL3	SH3 domain binding glutamate rich protein like 3
1.15841e-12	-0.116216	0.76	0.674	2.31682e-09	1	LMCD1	LIM and cysteine rich domains 1
9.14524e-222	-0.116581	1	1	1.82905e-218	1	ANXA2	annexin A2
3.66663e-71	-0.116734	1	0.848	7.33327e-68	1	MSRB3	methionine sulfoxide reductase B3
8.94476e-39	-0.118468	0.962	0.957	1.78895e-35	1	CTHRC1	collagen triple helix repeat containing 1
9.38113e-221	-0.119124	0.318	0.305	1.87623e-217	1	TRIB3	tribbles pseudokinase 3
0	-0.119505	1	1	0	1	MYL6	myosin light chain 6
3.21091e-42	-0.119609	0.913	0.878	6.42181e-39	1	UGP2	UDP-glucose pyrophosphorylase 2
9.64779e-227	-0.119886	1	1	1.92956e-223	1	CAVIN1	caveolae associated protein 1
2.01997e-183	-0.120445	0.35	0.288	4.03993e-180	1	WNT5A	Wnt family member 5A
3.21903e-31	-0.120721	0.964	0.8	6.43806e-28	1	AMOTL2	angiomotin like 2
6.28603e-49	-0.122814	0.975	0.937	1.25721e-45	1	ENAH	ENAH actin regulator
1.09772e-05	-0.123015	0.989	0.656	0.0219544	1	CDH13	cadherin 13
8.23623e-94	-0.12315	0.943	0.374	1.64725e-90	1	PPP1R14A	protein phosphatase 1 regulatory inhibitor subunit 14A
4.29157e-116	-0.123738	0.344	0.147	8.58314e-113	1	FBN2	fibrillin 2
2.35584e-73	-0.12389	0.988	0.994	4.71168e-70	1	IGFBP4	insulin like growth factor binding protein 4
1.33546e-171	-0.123974	1	0.999	2.67093e-168	1	ACTN1	actinin alpha 1
2.6631e-37	-0.125134	0.631	0.532	5.32619e-34	1	SESN2	sestrin 2
7.59995e-39	-0.125547	0.467	0.236	1.51999e-35	1	SRPX2	sushi repeat containing protein X-linked 2
2.14628e-191	-0.126481	1	1	4.29256e-188	1	LGALS1	galectin 1
5.82899e-07	-0.126894	0.984	0.664	0.0011658	1	TMEM47	transmembrane protein 47
1.39468e-06	-0.127318	0.942	0.617	0.00278935	1	TP53I11	tumor protein p53 inducible protein 11
9.01345e-266	-0.127396	0.284	0.266	1.80269e-262	1	MT1G	metallothionein 1G
0	-0.127986	0.157	0.142	0	1	WISP1	None
1.06558e-53	-0.128609	0.997	0.856	2.13116e-50	1	MYLK	myosin light chain kinase
5.10252e-226	-0.129017	0.295	0.206	1.0205e-222	1	ALPL	alkaline phosphatase, biomineralization associated
4.24945e-38	-0.129193	0.987	0.944	8.4989e-35	1	CDKN1A	cyclin dependent kinase inhibitor 1A
8.97218e-64	-0.129482	1	0.942	1.79444e-60	1	SLC1A5	solute carrier family 1 member 5
1.0933e-33	-0.129827	0.693	0.596	2.1866e-30	1	GCLM	glutamate-cysteine ligase modifier subunit
5.67478e-108	-0.130015	1	0.999	1.13496e-104	1	COL6A3	collagen type VI alpha 3 chain
1.61816e-260	-0.130196	1	1	3.23632e-257	1	SERPINE1	serpin family E member 1
2.5547e-39	-0.131349	0.489	0.357	5.1094e-36	1	COL11A1	collagen type XI alpha 1 chain
6.66552e-105	-0.132364	0.999	0.884	1.3331e-101	1	FHL2	four and a half LIM domains 2
2.8918e-103	-0.132524	1	0.97	5.78359e-100	1	ALCAM	activated leukocyte cell adhesion molecule
1.06343e-41	-0.132604	0.547	0.361	2.12686e-38	1	NDUFA4L2	NDUFA4 mitochondrial complex associated like 2
6.52596e-133	-0.132871	1	0.997	1.30519e-129	1	HSP90B1	heat shock protein 90 beta family member 1
1.33955e-122	-0.13406	0.996	0.994	2.67911e-119	1	COL5A1	collagen type V alpha 1 chain
0	-0.134354	0.138	0.083	0	1	KLHL4	kelch like family member 4
2.6096e-46	-0.136027	0.83	0.793	5.21921e-43	1	MBNL2	muscleblind like splicing regulator 2
2.24018e-11	-0.1375	0.833	0.579	4.48035e-08	1	SLC38A1	solute carrier family 38 member 1
1.39843e-35	-0.140312	0.74	0.658	2.79685e-32	1	VGLL3	vestigial like family member 3
3.69803e-141	-0.14194	1	0.997	7.39606e-138	1	S100A10	S100 calcium binding protein A10
9.04062e-114	-0.142353	0.41	0.319	1.80812e-110	1	MT1F	metallothionein 1F
8.81954e-188	-0.142464	0.302	0.144	1.76391e-184	1	SCG2	secretogranin II
8.50544e-41	-0.143105	0.824	0.689	1.70109e-37	1	CLSTN1	calsyntenin 1
2.51284e-39	-0.143246	0.972	0.797	5.02568e-36	1	F3	coagulation factor III, tissue factor
1.75618e-104	-0.143361	1	0.901	3.51236e-101	1	PDLIM7	PDZ and LIM domain 7
0	-0.14337	1	1	0	1	COL1A1	collagen type I alpha 1 chain
6.15162e-106	-0.143512	1	0.987	1.23032e-102	1	COL4A2	collagen type IV alpha 2 chain
6.42699e-83	-0.144108	0.999	0.98	1.2854e-79	1	RPL22L1	ribosomal protein L22 like 1
5.41081e-60	-0.144182	0.573	0.594	1.08216e-56	1	CARMN	cardiac mesoderm enhancer-associated non-coding RNA
1.07212e-206	-0.144363	1	1	2.14424e-203	1	LDHA	lactate dehydrogenase A
2.73253e-23	-0.145217	0.557	0.406	5.46506e-20	1	ASS1	argininosuccinate synthase 1
2.3961e-179	-0.145578	1	0.998	4.79221e-176	1	HSPB1	heat shock protein family B (small) member 1
1.63518e-50	-0.146013	0.693	0.668	3.27036e-47	1	FADS2	fatty acid desaturase 2
0	-0.148078	1	1	0	1	TPM1	tropomyosin 1
1.63317e-148	-0.148221	1	1	3.26634e-145	1	MT2A	metallothionein 2A
2.57604e-146	-0.148498	1	0.996	5.15208e-143	1	VCAN	versican
1.81759e-173	-0.149857	1	0.995	3.63518e-170	1	MYH9	myosin heavy chain 9
7.25822e-22	-0.149913	0.601	0.504	1.45164e-18	1	KCNE4	potassium voltage-gated channel subfamily E regulatory subunit 4
3.17036e-88	-0.149952	0.999	0.906	6.34071e-85	1	MBNL1	muscleblind like splicing regulator 1
4.47841e-56	-0.150777	0.786	0.743	8.95683e-53	1	GAS6	growth arrest specific 6
3.66701e-50	-0.1508	0.717	0.709	7.33401e-47	1	NRP2	neuropilin 2
1.51749e-135	-0.151168	0.332	0.14	3.03498e-132	1	CXCL2	C-X-C motif chemokine ligand 2
1.88524e-110	-0.15169	0.997	0.982	3.77048e-107	1	2022-09-11	None
7.21617e-290	-0.152169	1	1	1.44323e-286	1	CALD1	caldesmon 1
4.26182e-101	-0.152364	0.991	0.983	8.52364e-98	1	COL5A2	collagen type V alpha 2 chain
1.25851e-248	-0.153592	1	1	2.51702e-245	1	TPM2	tropomyosin 2
2.1829e-218	-0.160766	1	1	4.36581e-215	1	FN1	fibronectin 1
6.93935e-75	-0.165004	0.393	0.169	1.38787e-71	1	IMPA2	inositol monophosphatase 2
6.53163e-72	-0.167451	0.899	0.886	1.30633e-68	1	NEXN	nexilin F-actin binding protein
1.34227e-117	-0.168517	0.346	0.109	2.68453e-114	1	CADM3	cell adhesion molecule 3
5.97287e-85	-0.170073	0.996	0.876	1.19457e-81	1	P4HA1	prolyl 4-hydroxylase subunit alpha 1
1.75979e-184	-0.175221	1	0.979	3.51958e-181	1	PDLIM2	PDZ and LIM domain 2
1.72701e-158	-0.176523	1	0.993	3.45403e-155	1	THBS1	thrombospondin 1
6.23093e-101	-0.176586	0.465	0.468	1.24619e-97	1	PTGS2	prostaglandin-endoperoxide synthase 2
0	-0.180068	0.229	0.181	0	1	PRUNE2	prune homolog 2 with BCH domain
1.13884e-39	-0.181128	0.466	0.236	2.27768e-36	1	SPON1	spondin 1
1.12435e-246	-0.182145	0.321	0.337	2.24869e-243	1	PTGS1	prostaglandin-endoperoxide synthase 1
4.96368e-61	-0.186351	0.476	0.332	9.92735e-58	1	COL18A1	collagen type XVIII alpha 1 chain
5.8293e-287	-0.18787	1	0.999	1.16586e-283	1	FLNA	filamin A
3.12699e-34	-0.188665	0.714	0.761	6.25397e-31	1	SCD	stearoyl-CoA desaturase
8.08733e-192	-0.191033	0.302	0.127	1.61747e-188	1	CXCL3	C-X-C motif chemokine ligand 3
6.78868e-40	-0.191156	0.982	0.685	1.35774e-36	1	CNN1	calponin 1
0	-0.19229	0.234	0.131	0	1	RAMP1	receptor activity modifying protein 1
3.84354e-71	-0.192914	0.699	0.678	7.68708e-68	1	PAPPA	pappalysin 1
3.41425e-223	-0.193311	1	0.99	6.8285e-220	1	LOXL2	lysyl oxidase like 2
2.70994e-138	-0.194065	0.999	0.969	5.41987e-135	1	THY1	Thy-1 cell surface antigen
6.75756e-238	-0.194625	1	1	1.35151e-234	1	TIMP1	TIMP metallopeptidase inhibitor 1
9.53019e-237	-0.196621	1	0.995	1.90604e-233	1	CAV1	caveolin 1
3.40027e-185	-0.198215	1	0.985	6.80054e-182	1	ITGA5	integrin subunit alpha 5
2.1334e-79	-0.198743	0.628	0.68	4.26679e-76	1	CYP1B1	cytochrome P450 family 1 subfamily B member 1
6.94092e-151	-0.199422	0.994	0.998	1.38818e-147	1	IGFBP7	insulin like growth factor binding protein 7
8.9912e-161	-0.20111	1	1	1.79824e-157	1	TGFBI	transforming growth factor beta induced
1.11053e-230	-0.202932	1	1	2.22107e-227	1	TAGLN	transgelin
1.22972e-55	-0.204421	0.621	0.683	2.45944e-52	1	CLU	clusterin
1.30687e-53	-0.206016	0.676	0.61	2.61373e-50	1	PHGDH	phosphoglycerate dehydrogenase
8.73152e-142	-0.206051	0.405	0.328	1.7463e-138	1	LTBP1	latent transforming growth factor beta binding protein 1
3.02183e-95	-0.209823	0.866	0.835	6.04365e-92	1	PALLD	palladin, cytoskeletal associated protein
3.79372e-162	-0.217695	1	0.984	7.58745e-159	1	COL4A1	collagen type IV alpha 1 chain
4.2018e-74	-0.218403	0.751	0.729	8.40359e-71	1	GYPC	glycophorin C (Gerbich blood group)
4.48991e-141	-0.222722	0.398	0.401	8.97982e-138	1	ITGBL1	integrin subunit beta like 1
0	-0.222945	1	1	0	1	MYL9	myosin light chain 9
1.47974e-67	-0.227786	0.872	0.974	2.95948e-64	1	MT1X	metallothionein 1X
0	-0.232459	0.172	0.055	0	1	NEFL	neurofilament light chain
2.36055e-184	-0.232797	1	0.999	4.7211e-181	1	MT1E	metallothionein 1E
2.62086e-79	-0.243768	0.732	0.717	5.24172e-76	1	FHL1	four and a half LIM domains 1
2.96571e-157	-0.247372	0.92	0.907	5.93142e-154	1	EIF4EBP1	eukaryotic translation initiation factor 4E binding protein 1
2.10792e-53	-0.251648	0.505	0.397	4.21584e-50	1	MME	membrane metalloendopeptidase
2.20973e-154	-0.257322	0.92	0.943	4.41945e-151	1	HSPB6	heat shock protein family B (small) member 6
6.18301e-93	-0.269354	0.858	0.792	1.2366e-89	1	LRRC75A	leucine rich repeat containing 75A
1.53487e-144	-0.27167	0.994	0.922	3.06974e-141	1	ELN	elastin
1.83586e-72	-0.278081	0.551	0.56	3.67172e-69	1	NR2F1	nuclear receptor subfamily 2 group F member 1
7.85061e-203	-0.282259	0.994	0.979	1.57012e-199	1	MFAP5	microfibril associated protein 5
8.38488e-86	-0.283336	0.494	0.462	1.67698e-82	1	DDIT4	DNA damage inducible transcript 4
8.02572e-68	-0.283856	0.682	0.87	1.60514e-64	1	PTX3	pentraxin 3
3.55853e-164	-0.291864	0.44	0.43	7.11706e-161	1	PSAT1	phosphoserine aminotransferase 1
6.66687e-170	-0.292906	0.945	0.903	1.33337e-166	1	HES1	hes family bHLH transcription factor 1
0	-0.296695	1	0.99	0	1	UCHL1	ubiquitin C-terminal hydrolase L1
0	-0.341618	1	0.99	0	1	THBS2	thrombospondin 2
1.26474e-106	-0.347236	0.57	0.66	2.52947e-103	1	FADS1	fatty acid desaturase 1
5.54666e-180	-0.368349	0.503	0.553	1.10933e-176	1	UNC5B	unc-5 netrin receptor B
0	-0.370938	0.263	0.267	0	1	COL5A3	collagen type V alpha 3 chain
8.93135e-231	-0.378385	0.287	0.229	1.78627e-227	1	G0S2	G0/G1 switch 2
1.68035e-151	-0.380827	0.462	0.484	3.3607e-148	1	MARCKSL1	MARCKS like 1
4.91211e-153	-0.431861	0.399	0.443	9.82423e-150	1	C11orf96	chromosome 11 open reading frame 96
9.38035e-276	-0.477426	0.247	0.078	1.87607e-272	1	HSD11B1	hydroxysteroid 11-beta dehydrogenase 1
4.87077e-274	-0.518634	0.244	0.108	9.74155e-271	1	RGCC	regulator of cell cycle
0	-0.522706	0.964	0.958	0	1	ACTA2	actin alpha 2, smooth muscle

## Sheet: cluster_2
p_val	avg_log2FC	pct.1	pct.2	p_val_adj	cluster	gene
4.15875e-93	0.43801	0.841	0.807	8.31751e-90	2	TOP2A	DNA topoisomerase II alpha
9.46874e-164	0.433768	0.917	0.829	1.89375e-160	2	SMC4	structural maintenance of chromosomes 4
2.67833e-153	0.429851	0.893	0.803	5.35666e-150	2	TYMS	thymidylate synthetase
2.74823e-169	0.422853	0.97	0.887	5.49646e-166	2	STMN1	stathmin 1
6.85617e-148	0.421491	0.848	0.768	1.37123e-144	2	BIRC5	baculoviral IAP repeat containing 5
1.15906e-136	0.421167	0.997	0.982	2.31812e-133	2	HIST1H4C	None
2.77231e-256	0.417876	0.996	0.955	5.54461e-253	2	DEK	DEK proto-oncogene
1.09411e-62	0.415599	0.692	0.727	2.18823e-59	2	CENPF	centromere protein F
5.37856e-146	0.405756	0.831	0.738	1.07571e-142	2	CLSPN	claspin
1.04291e-86	0.405524	0.737	0.726	2.08582e-83	2	MKI67	marker of proliferation Ki-67
2.2143e-104	0.393556	0.774	0.746	4.4286e-101	2	TPX2	TPX2 microtubule nucleation factor
3.29972e-161	0.392966	0.886	0.8	6.59945e-158	2	PCLAF	PCNA clamp associated factor
1.58857e-124	0.386845	0.853	0.783	3.17715e-121	2	RRM2	ribonucleotide reductase regulatory subunit M2
4.81302e-143	0.385446	0.894	0.803	9.62604e-140	2	ATAD2	ATPase family AAA domain containing 2
1.02885e-90	0.371974	0.747	0.697	2.0577e-87	2	UBE2T	ubiquitin conjugating enzyme E2 T
8.4101e-114	0.371442	0.92	0.835	1.68202e-110	2	HMGB2	high mobility group box 2
4.73806e-139	0.370126	0.88	0.8	9.47612e-136	2	RRM1	ribonucleotide reductase catalytic subunit M1
1.17097e-101	0.366034	0.8	0.754	2.34194e-98	2	TMPO	thymopoietin
2.00971e-109	0.359915	0.864	0.657	4.01941e-106	2	NASP	nuclear autoantigenic sperm protein
1.06784e-114	0.359585	0.871	0.819	2.13568e-111	2	DTYMK	deoxythymidylate kinase
1.29479e-78	0.355572	0.7	0.69	2.58958e-75	2	CEP55	centrosomal protein 55
3.22403e-277	0.354662	1	0.993	6.44806e-274	2	H2AFZ	None
1.53722e-61	0.348148	0.66	0.676	3.07444e-58	2	PBK	PDZ binding kinase
3.29583e-102	0.344565	0.783	0.724	6.59166e-99	2	HELLS	helicase, lymphoid specific
4.67039e-101	0.344376	0.798	0.725	9.34077e-98	2	MCM7	minichromosome maintenance complex component 7
7.57798e-112	0.344178	0.917	0.823	1.5156e-108	2	PCNA	proliferating cell nuclear antigen
2.27096e-67	0.34074	0.732	0.749	4.54191e-64	2	UBE2C	ubiquitin conjugating enzyme E2 C
7.21075e-151	0.339619	0.986	0.921	1.44215e-147	2	ANP32B	acidic nuclear phosphoprotein 32 family member B
1.09835e-36	0.336215	0.607	0.669	2.1967e-33	2	NUSAP1	nucleolar and spindle associated protein 1
1.61337e-50	0.335129	0.701	0.741	3.22674e-47	2	PTTG1	PTTG1 regulator of sister chromatid separation, securin
6.61015e-74	0.334963	0.83	0.833	1.32203e-70	2	CKS2	CDC28 protein kinase regulatory subunit 2
9.35412e-108	0.334912	0.871	0.831	1.87082e-104	2	CENPW	centromere protein W
7.30522e-125	0.332787	0.951	0.868	1.46104e-121	2	DUT	deoxyuridine triphosphatase
4.197e-135	0.327172	0.98	0.957	8.394e-132	2	HMGN2	high mobility group nucleosomal binding domain 2
6.59601e-59	0.318795	0.678	0.709	1.3192e-55	2	ANLN	anillin actin binding protein
9.64934e-109	0.318369	0.917	0.866	1.92987e-105	2	DNMT1	DNA methyltransferase 1
1.94804e-125	0.315678	0.877	0.82	3.89608e-122	2	TK1	thymidine kinase 1
6.93184e-79	0.314318	0.724	0.706	1.38637e-75	2	CENPK	centromere protein K
3.88851e-30	0.313435	0.582	0.663	7.77703e-27	2	CDK1	cyclin dependent kinase 1
1.01502e-76	0.311731	0.77	0.739	2.03005e-73	2	GMNN	geminin DNA replication inhibitor
1.59367e-84	0.310181	0.847	0.771	3.18733e-81	2	PARP1	poly(ADP-ribose) polymerase 1
1.54492e-75	0.308504	0.787	0.741	3.08985e-72	2	USP1	ubiquitin specific peptidase 1
4.41715e-76	0.307854	0.805	0.765	8.8343e-73	2	CKS1B	CDC28 protein kinase regulatory subunit 1B
8.72767e-10	0.307298	0.475	0.606	1.74553e-06	2	HIST1H1B	None
2.01046e-91	0.303812	0.741	0.704	4.02092e-88	2	SHCBP1	SHC binding and spindle associated 1
1.77159e-35	0.301177	0.607	0.673	3.54317e-32	2	ASPM	assembly factor for spindle microtubules
1.85144e-69	0.300716	0.781	0.765	3.70287e-66	2	H2AFX	None
4.01466e-33	0.298939	0.597	0.662	8.02932e-30	2	CCNA2	cyclin A2
1.34593e-45	0.297203	0.658	0.706	2.69185e-42	2	CDKN3	cyclin dependent kinase inhibitor 3
1.24801e-23	0.296387	0.557	0.647	2.49603e-20	2	CDC20	cell division cycle 20
3.15264e-66	0.29372	0.748	0.737	6.30527e-63	2	DHFR	dihydrofolate reductase
4.85718e-80	0.293161	0.944	0.927	9.71436e-77	2	UBE2S	ubiquitin conjugating enzyme E2 S
4.43306e-35	0.293131	0.591	0.642	8.86612e-32	2	NCAPG	non-SMC condensin I complex subunit G
2.60202e-52	0.291872	0.662	0.695	5.20405e-49	2	KIF23	kinesin family member 23
2.71676e-39	0.291394	0.625	0.675	5.43352e-36	2	CDC6	cell division cycle 6
1.26407e-85	0.291282	0.757	0.73	2.52815e-82	2	MCM5	minichromosome maintenance complex component 5
1.53747e-09	0.29079	0.509	0.661	3.07494e-06	2	CCNB1	cyclin B1
3.51636e-34	0.289827	0.599	0.658	7.03272e-31	2	TACC3	transforming acidic coiled-coil containing protein 3
5.68575e-90	0.289155	0.888	0.849	1.13715e-86	2	CBX5	chromobox 5
2.20028e-91	0.286912	0.914	0.867	4.40056e-88	2	CACYBP	calcyclin binding protein
1.28182e-78	0.286575	0.866	0.833	2.56365e-75	2	RPA3	replication protein A3
3.16463e-41	0.285155	0.628	0.69	6.32927e-38	2	GTSE1	G2 and S-phase expressed 1
1.57367e-55	0.282826	0.662	0.681	3.14735e-52	2	ZWINT	ZW10 interacting kinetochore protein
4.28939e-35	0.278615	0.705	0.731	8.57878e-32	2	KPNA2	karyopherin subunit alpha 2
2.41213e-50	0.27845	0.672	0.705	4.82426e-47	2	NSD2	nuclear receptor binding SET domain protein 2
1.19723e-31	0.277908	0.591	0.652	2.39447e-28	2	CENPU	centromere protein U
6.1952e-52	0.275172	0.712	0.715	1.23904e-48	2	MCM3	minichromosome maintenance complex component 3
9.92622e-124	0.275147	0.987	0.96	1.98524e-120	2	RANBP1	RAN binding protein 1
1.71674e-64	0.272435	0.753	0.738	3.43347e-61	2	MCM4	minichromosome maintenance complex component 4
2.31149e-39	0.272139	0.667	0.689	4.62298e-36	2	SMC2	structural maintenance of chromosomes 2
6.92188e-56	0.27119	0.727	0.74	1.38438e-52	2	RPL39L	ribosomal protein L39 like
6.2064e-59	0.269368	0.704	0.702	1.24128e-55	2	FEN1	flap structure-specific endonuclease 1
9.09213e-94	0.26909	0.948	0.931	1.81843e-90	2	H2AFV	None
1.25118e-40	0.269087	0.632	0.668	2.50237e-37	2	MAD2L1	mitotic arrest deficient 2 like 1
2.15841e-73	0.268788	0.735	0.739	4.31682e-70	2	DIAPH3	diaphanous related formin 3
3.3103e-41	0.267669	0.624	0.661	6.62059e-38	2	GINS2	GINS complex subunit 2
1.40319e-18	0.265402	0.559	0.66	2.80638e-15	2	KIF20B	kinesin family member 20B
1.05821e-63	0.262976	0.631	0.483	2.11643e-60	2	PSIP1	PC4 and SFRS1 interacting protein 1
7.9642e-30	0.261829	0.598	0.664	1.59284e-26	2	BRCA1	BRCA1 DNA repair associated
9.39952e-72	0.259264	0.908	0.879	1.8799e-68	2	CBX1	chromobox 1
4.46084e-21	0.258478	0.605	0.706	8.92168e-18	2	CKAP2	cytoskeleton associated protein 2
1.71749e-77	0.257178	0.963	0.903	3.43497e-74	2	SRSF7	serine and arginine rich splicing factor 7
2.30164e-57	0.254853	0.738	0.757	4.60329e-54	2	DNAJC9	DnaJ heat shock protein family (Hsp40) member C9
2.15942e-47	0.253479	0.654	0.683	4.31883e-44	2	ORC6	origin recognition complex subunit 6
1.06363e-65	0.249693	0.794	0.793	2.12726e-62	2	ANP32E	acidic nuclear phosphoprotein 32 family member E
2.54086e-36	0.248221	0.619	0.685	5.08173e-33	2	PRC1	protein regulator of cytokinesis 1
2.04775e-37	0.246799	0.609	0.659	4.0955e-34	2	RAD51AP1	RAD51 associated protein 1
7.71704e-47	0.245174	0.735	0.739	1.54341e-43	2	CSE1L	chromosome segregation 1 like
1.0868e-17	0.24378	0.545	0.657	2.17359e-14	2	PRR11	proline rich 11
2.85155e-130	0.242632	1	0.991	5.70309e-127	2	TUBB4B	tubulin beta 4B class IVb
2.47576e-32	0.242137	0.611	0.687	4.95153e-29	2	FOXM1	forkhead box M1
5.51138e-35	0.24201	0.682	0.718	1.10228e-31	2	TCOF1	treacle ribosome biogenesis factor 1
1.58361e-208	0.240977	1	0.998	3.16723e-205	2	HMGB1	high mobility group box 1
4.10353e-19	0.239257	0.571	0.679	8.20706e-16	2	FBXO5	F-box protein 5
3.03386e-21	0.238874	0.621	0.715	6.06772e-18	2	HMGB3	high mobility group box 3
1.60054e-37	0.236463	0.631	0.685	3.20109e-34	2	TCF19	transcription factor 19
6.77279e-75	0.233515	0.993	0.975	1.35456e-71	2	NCL	nucleolin
3.60675e-57	0.233192	0.956	0.907	7.2135e-54	2	EIF4EBP1	eukaryotic translation initiation factor 4E binding protein 1
4.81816e-08	0.233004	0.481	0.627	9.63632e-05	2	AURKB	aurora kinase B
2.00288e-25	0.232919	0.577	0.666	4.00575e-22	2	MYBL2	MYB proto-oncogene like 2
1.62673e-31	0.231598	0.619	0.711	3.25347e-28	2	UHRF1	ubiquitin like with PHD and ring finger domains 1
1.69063e-14	0.231105	0.534	0.641	3.38127e-11	2	BARD1	BRCA1 associated RING domain 1
8.45074e-23	0.230845	0.569	0.659	1.69015e-19	2	CDT1	chromatin licensing and DNA replication factor 1
1.37746e-26	0.228991	0.516	0.471	2.75493e-23	2	MARCKSL1	MARCKS like 1
0.00532999	0.227107	0.441	0.623	1	2	KNL1	kinetochore scaffold 1
1.57151e-40	0.226535	0.578	0.518	3.14302e-37	2	EXOSC8	exosome component 8
8.34736e-55	0.224165	0.893	0.838	1.66947e-51	2	LSM5	LSM5 homolog, U6 small nuclear RNA and mRNA degradation associated
3.29566e-20	0.224013	0.562	0.668	6.59132e-17	2	CENPM	centromere protein M
1.3068e-16	0.223495	0.552	0.654	2.6136e-13	2	CHAF1A	chromatin assembly factor 1 subunit A
9.01374e-21	0.223323	0.587	0.68	1.80275e-17	2	CCDC34	coiled-coil domain containing 34
1.11914e-20	0.222929	0.557	0.643	2.23827e-17	2	PSMC3IP	PSMC3 interacting protein
3.15364e-30	0.222926	0.661	0.71	6.30727e-27	2	MCM6	minichromosome maintenance complex component 6
1.96794e-45	0.221666	0.778	0.767	3.93589e-42	2	EMP2	epithelial membrane protein 2
1.59016e-81	0.219757	0.991	0.987	3.18032e-78	2	RPL22L1	ribosomal protein L22 like 1
0.000180272	0.219685	0.461	0.634	0.360545	2	CDCA8	cell division cycle associated 8
5.25828e-08	0.21783	0.501	0.64	0.000105166	2	RFC3	replication factor C subunit 3
1.871e-28	0.215444	0.043	0.174	3.742e-25	2	RGCC	regulator of cell cycle
1.67253e-22	0.21447	0.574	0.669	3.34507e-19	2	MELK	maternal embryonic leucine zipper kinase
1.0128e-54	0.214219	0.811	0.832	2.0256e-51	2	SKA2	spindle and kinetochore associated complex subunit 2
5.49458e-22	0.211854	0.692	0.617	1.09892e-18	2	FADS1	fatty acid desaturase 1
2.8011e-46	0.211426	0.795	0.828	5.60219e-43	2	SPDL1	spindle apparatus coiled-coil protein 1
6.30551e-38	0.211081	0.897	0.922	1.2611e-34	2	HES1	hes family bHLH transcription factor 1
8.62264e-18	0.210935	0.541	0.648	1.72453e-14	2	PKMYT1	protein kinase, membrane associated tyrosine/threonine 1
4.34563e-05	0.209946	0.458	0.618	0.0869126	2	MCM10	minichromosome maintenance 10 replication initiation factor
9.20968e-12	0.209849	0.528	0.647	1.84194e-08	2	EZH2	enhancer of zeste 2 polycomb repressive complex 2 subunit
0.000154205	0.209106	0.474	0.636	0.30841	2	SGO2	shugoshin 2
3.81602e-43	0.208789	0.534	0.457	7.63204e-40	2	DBF4	DBF4 zinc finger
8.67646e-17	0.208289	0.541	0.654	1.73529e-13	2	TRIP13	thyroid hormone receptor interactor 13
5.80593e-65	0.208277	0.964	0.943	1.16119e-61	2	SMS	spermine synthase
3.75026e-87	0.207112	0.994	0.979	7.50052e-84	2	HNRNPAB	heterogeneous nuclear ribonucleoprotein A/B
1.88976e-33	0.20471	0.761	0.778	3.77953e-30	2	SMC3	structural maintenance of chromosomes 3
9.98197e-10	0.203894	0.472	0.579	1.99639e-06	2	C21orf58	chromosome 21 open reading frame 58
4.56731e-31	0.203608	0.773	0.805	9.13462e-28	2	SLBP	stem-loop binding protein
1.29306e-218	0.201613	1	0.999	2.58613e-215	2	PTMA	prothymosin alpha
1.1586e-07	0.200431	0.509	0.647	0.000231719	2	BRCA2	BRCA2 DNA repair associated
1.9261e-11	0.199239	0.509	0.61	3.8522e-08	2	POLD3	DNA polymerase delta 3, accessory subunit
6.08076e-74	0.19726	0.984	0.969	1.21615e-70	2	YWHAH	tyrosine 3-monooxygenase/tryptophan 5-monooxygenase activation protein eta
3.49988e-07	0.196902	0.476	0.625	0.000699977	2	ASF1B	anti-silencing function 1B histone chaperone
7.79062e-11	0.196542	0.534	0.664	1.55812e-07	2	CDCA4	cell division cycle associated 4
3.07531e-219	0.19558	1	1	6.15063e-216	2	TUBA1B	tubulin alpha 1b
9.73346e-29	0.194978	0.016	0.158	1.94669e-25	2	HSD11B1	hydroxysteroid 11-beta dehydrogenase 1
8.68679e-08	0.192947	0.492	0.641	0.000173736	2	DTL	denticleless E3 ubiquitin protein ligase homolog
1.20506e-09	0.188531	0.512	0.653	2.41011e-06	2	MCM2	minichromosome maintenance complex component 2
5.02872e-47	0.188105	0.916	0.899	1.00574e-43	2	CENPX	centromere protein X
3.46442e-08	0.186025	0.511	0.661	6.92885e-05	2	ARHGAP11A	Rho GTPase activating protein 11A
0.00268476	0.184972	0.443	0.62	1	2	CDCA5	cell division cycle associated 5
8.48863e-13	0.184682	0.549	0.683	1.69773e-09	2	CBR3	carbonyl reductase 3
0.00549454	0.18156	0.343	0.595	1	2	CCNB2	cyclin B2
8.67485e-08	0.176324	0.534	0.669	0.000173497	2	FAM111A	FAM111 trypsin like peptidase A
0.00874688	0.174583	0.456	0.637	1	2	NCAPG2	non-SMC condensin II complex subunit G2
0.00931138	0.174105	0.443	0.61	1	2	MASTL	microtubule associated serine/threonine kinase like
3.46667e-12	0.173724	0.557	0.714	6.93335e-09	2	FOXC2	forkhead box C2
7.75754e-07	0.172767	0.512	0.631	0.00155151	2	MSH6	mutS homolog 6
1.18325e-07	0.171514	0.454	0.567	0.000236649	2	CEP78	centrosomal protein 78
2.32365e-21	0.166869	0.88	0.89	4.64729e-18	2	MT1M	metallothionein 1M
1.0071e-23	0.165626	0.665	0.63	2.01421e-20	2	GCLM	glutamate-cysteine ligase modifier subunit
0.000545106	0.165103	0.336	0.595	1	2	KIF14	kinesin family member 14
2.85255e-37	0.164421	0.93	0.936	5.70511e-34	2	FABP5	fatty acid binding protein 5
1.27157e-15	0.163746	0.638	0.635	2.54315e-12	2	PHGDH	phosphoglycerate dehydrogenase
1.05193e-05	0.163688	0.305	0.575	0.0210386	2	CDCA3	cell division cycle associated 3
0.000696974	0.161898	0.472	0.651	1	2	E2F7	E2F transcription factor 7
6.2459e-53	0.161749	1	0.993	1.24918e-49	2	LMO4	LIM domain only 4
2.26342e-05	0.16107	0.328	0.6	0.0452685	2	BUB1B	BUB1 mitotic checkpoint serine/threonine kinase B
0.00825547	0.160917	0.416	0.575	1	2	NCAPD2	non-SMC condensin I complex subunit D2
0.00276197	0.160434	0.342	0.598	1	2	KIF4A	kinesin family member 4A
4.30218e-24	0.16041	0.857	0.815	8.60435e-21	2	PNN	pinin, desmosome associated protein
5.44828e-11	0.159511	0.682	0.737	1.08966e-07	2	ARL6IP1	ADP ribosylation factor like GTPase 6 interacting protein 1
0.0012542	0.155601	0.489	0.665	1	2	MSH2	mutS homolog 2
0.00234995	0.155182	0.443	0.591	1	2	HIST1H1C	None
0.00320345	0.153488	0.359	0.62	1	2	HJURP	Holliday junction recognition protein
1.18856e-05	0.153352	0.335	0.609	0.0237711	2	CCNE2	cyclin E2
3.48354e-22	0.150976	0.166	0.261	6.96708e-19	2	G0S2	G0/G1 switch 2
1.65429e-10	0.150303	0.564	0.556	3.30858e-07	2	NR2F1	nuclear receptor subfamily 2 group F member 1
2.09223e-22	0.146746	0.738	0.83	4.18445e-19	2	EZR	ezrin
0.000254089	0.145436	0.516	0.667	0.508178	2	ZMYND19	zinc finger MYND-type containing 19
3.42301e-19	0.143055	0.675	0.617	6.84603e-16	2	H1FX	None
5.1236e-08	0.142711	0.571	0.696	0.000102472	2	MYO19	myosin XIX
3.72754e-14	0.137769	0.275	0.594	7.45507e-11	2	CENPA	centromere protein A
5.49936e-16	0.134742	0.492	0.494	1.09987e-12	2	SAP30	Sin3A associated protein 30
1.03029e-67	0.133704	0.997	0.995	2.06058e-64	2	C12orf75	chromosome 12 open reading frame 75
4.4029e-112	0.133393	1	1	8.80579e-109	2	TUBB	tubulin beta class I
0.00902767	0.1331	0.366	0.618	1	2	RBL1	RB transcriptional corepressor like 1
4.28743e-11	0.130618	0.403	0.478	8.57486e-08	2	SLC43A3	solute carrier family 43 member 3
8.94536e-07	0.130427	0.309	0.588	0.00178907	2	CIT	citron rho-interacting serine/threonine kinase
1.94761e-06	0.126145	0.328	0.607	0.00389522	2	SKA1	spindle and kinetochore associated complex subunit 1
9.50459e-14	0.125572	0.751	0.759	1.90092e-10	2	ZEB1	zinc finger E-box binding homeobox 1
3.42597e-17	0.125503	0.169	0.266	6.85194e-14	2	IMPA2	inositol monophosphatase 2
6.21083e-07	0.124767	0.318	0.6	0.00124217	2	TTK	TTK protein kinase
3.80816e-14	0.124485	0.27	0.59	7.61632e-11	2	FAM83D	family with sequence similarity 83 member D
3.80104e-27	0.123091	0.914	0.944	7.60208e-24	2	SDF2L1	stromal cell derived factor 2 like 1
4.80573e-14	0.122572	0.545	0.556	9.61146e-11	2	ACAT2	acetyl-CoA acetyltransferase 2
1.17481e-12	0.121866	0.292	0.595	2.34962e-09	2	EXO1	exonuclease 1
2.64295e-17	0.12169	0.259	0.587	5.28589e-14	2	PIMREG	PICALM interacting mitotic regulator
2.09739e-10	0.121655	0.728	0.739	4.19477e-07	2	GYPC	glycophorin C (Gerbich blood group)
6.91402e-40	0.121303	0.996	0.997	1.3828e-36	2	CAV1	caveolin 1
4.41805e-24	0.119335	0.24	0.578	8.8361e-21	2	HIST1H1A	None
3.63841e-15	0.119253	0.834	0.828	7.27682e-12	2	ADI1	acireductone dioxygenase 1
2.70179e-11	0.118578	0.692	0.791	5.40359e-08	2	CCDC88A	coiled-coil domain containing 88A
0.000295974	0.118435	0.581	0.726	0.591948	2	CAMK2N1	calcium/calmodulin dependent protein kinase II inhibitor 1
6.59304e-05	0.118191	0.332	0.597	0.131861	2	KNSTRN	kinetochore localized astrin (SPAG5) binding protein
3.94951e-16	0.118058	0.266	0.591	7.89902e-13	2	BUB1	BUB1 mitotic checkpoint serine/threonine kinase
3.02975e-07	0.117147	0.584	0.761	0.00060595	2	SH2D4A	SH2 domain containing 4A
1.51395e-11	0.117065	0.604	0.768	3.02791e-08	2	ARHGAP22	Rho GTPase activating protein 22
1.1549e-37	0.116192	0.999	0.998	2.30981e-34	2	S100A10	S100 calcium binding protein A10
3.46281e-11	0.115558	0.363	0.442	6.92562e-08	2	PSAT1	phosphoserine aminotransferase 1
2.98692e-34	0.115096	0.335	0.33	5.97384e-31	2	PTGS1	prostaglandin-endoperoxide synthase 1
2.58477e-21	0.113218	0.255	0.587	5.16954e-18	2	FAM111B	FAM111 trypsin like peptidase B
3.65945e-17	0.112692	0.943	0.969	7.31889e-14	2	AKAP12	A-kinase anchoring protein 12
1.64295e-45	0.112093	0.994	0.998	3.2859e-42	2	HSPA8	heat shock protein family A (Hsp70) member 8
1.73408e-12	0.111436	0.692	0.789	3.46816e-09	2	CD3EAP	None
0.00539998	0.110661	0.389	0.668	1	2	FGF5	fibroblast growth factor 5
2.71565e-30	0.109555	0.24	0.63	5.4313e-27	2	STC1	stanniocalcin 1
7.65206e-48	0.10934	0.997	0.997	1.53041e-44	2	TNFRSF12A	TNF receptor superfamily member 12A
1.36636e-19	0.109105	0.426	0.443	2.73272e-16	2	STXBP6	syntaxin binding protein 6
1.87174e-53	0.108529	1	0.998	3.74349e-50	2	RPS20	ribosomal protein S20
1.81844e-09	0.107547	0.755	0.84	3.63689e-06	2	PRRX2	paired related homeobox 2
1.3321e-10	0.106821	0.81	0.902	2.6642e-07	2	PODXL	podocalyxin like
1.40924e-13	0.105039	0.485	0.502	2.81848e-10	2	WEE1	WEE1 G2 checkpoint kinase
7.70365e-20	0.103965	0.904	0.941	1.54073e-16	2	RFLNB	refilin B
1.78241e-22	0.103774	0.245	0.594	3.56481e-19	2	KIF20A	kinesin family member 20A
1.67292e-08	0.102976	0.343	0.643	3.34585e-05	2	KRBOX1	KRAB box domain containing 1
5.26566e-16	0.102276	0.966	0.967	1.05313e-12	2	ANKRD11	ankyrin repeat domain containing 11
0.000789789	0.100447	0.431	0.558	1	2	UBALD2	UBA like domain containing 2
2.9965e-13	0.10015	0.559	0.567	5.993e-10	2	DHCR24	24-dehydrocholesterol reductase
2.66078e-29	-0.100265	0.368	0.747	5.32156e-26	2	SEMA5A	semaphorin 5A
6.83806e-08	-0.100779	0.977	0.994	0.000136761	2	DKK1	dickkopf WNT signaling pathway inhibitor 1
9.44822e-28	-0.101043	0.382	0.77	1.88964e-24	2	NOTCH3	notch receptor 3
1.10427e-07	-0.10106	0.195	0.45	0.000220854	2	SRPX	sushi repeat containing protein X-linked
1.88857e-07	-0.101543	0.328	0.576	0.000377715	2	CLEC2B	C-type lectin domain family 2 member B
3.79506e-12	-0.102	0.898	0.966	7.59011e-09	2	SLC16A3	solute carrier family 16 member 3
1.34448e-14	-0.102406	0.904	0.96	2.68895e-11	2	TNS1	tensin 1
2.9116e-36	-0.102502	1	1	5.82319e-33	2	TIMP3	TIMP metallopeptidase inhibitor 3
0.000655563	-0.102702	0.107	0.369	1	2	MMD	monocyte to macrophage differentiation associated
7.01011e-09	-0.103934	0.399	0.62	1.40202e-05	2	AC020916.1	None
4.36118e-18	-0.104104	0.976	0.987	8.72236e-15	2	COX7A1	cytochrome c oxidase subunit 7A1
1.74693e-09	-0.104281	0.007	0.208	3.49387e-06	2	CEBPA	CCAAT enhancer binding protein alpha
1.23151e-34	-0.104778	0.997	0.999	2.46303e-31	2	HIF1A	hypoxia inducible factor 1 subunit alpha
5.24813e-10	-0.105043	0.688	0.792	1.04963e-06	2	PDGFRA	platelet derived growth factor receptor alpha
6.56525e-20	-0.105657	0.528	0.812	1.31305e-16	2	DNM3OS	DNM3 opposite strand/antisense RNA
3.85608e-05	-0.106033	0.029	0.333	0.0771215	2	RASSF4	Ras association domain family member 4
3.27085e-09	-0.106174	0.629	0.756	6.54169e-06	2	SCD	stearoyl-CoA desaturase
4.49011e-16	-0.106243	0.931	0.971	8.98023e-13	2	LASP1	LIM and SH3 protein 1
2.94725e-13	-0.107356	0.873	0.952	5.8945e-10	2	DDAH1	dimethylarginine dimethylaminohydrolase 1
2.71204e-25	-0.108158	0.981	0.996	5.42408e-22	2	CTSB	cathepsin B
4.68487e-13	-0.108315	0.783	0.919	9.36974e-10	2	C1orf198	chromosome 1 open reading frame 198
3.45937e-08	-0.108821	0.554	0.732	6.91874e-05	2	TENT5A	terminal nucleotidyltransferase 5A
4.63122e-12	-0.109314	0.911	0.979	9.26244e-09	2	CITED2	Cbp/p300 interacting transactivator with Glu/Asp rich carboxy-terminal domain 2
2.48238e-14	-0.109894	0.634	0.847	4.96476e-11	2	LAMA4	laminin subunit alpha 4
1.35971e-12	-0.110811	0.649	0.889	2.71941e-09	2	F3	coagulation factor III, tissue factor
7.41814e-13	-0.111008	0.612	0.866	1.48363e-09	2	ADM	adrenomedullin
9.13072e-66	-0.111302	0.24	0.733	1.82614e-62	2	SERPINB2	serpin family B member 2
5.84773e-89	-0.112065	0.177	0.693	1.16955e-85	2	MRVI1	None
1.84246e-137	-0.112205	0.07	0.638	3.68492e-134	2	NPPB	natriuretic peptide B
1.54521e-64	-0.112327	0.157	0.644	3.09042e-61	2	PPP1R14A	protein phosphatase 1 regulatory inhibitor subunit 14A
3.16064e-18	-0.113403	0.558	0.843	6.32128e-15	2	VEGFA	vascular endothelial growth factor A
1.68076e-55	-0.113804	0.289	0.736	3.36151e-52	2	ARMC9	armadillo repeat containing 9
9.60206e-14	-0.114234	0.282	0.57	1.92041e-10	2	FMOD	fibromodulin
9.80289e-15	-0.114501	0.474	0.727	1.96058e-11	2	PLD3	phospholipase D family member 3
3.47775e-20	-0.11484	0.953	0.978	6.95549e-17	2	ELL2	elongation factor for RNA polymerase II 2
1.43659e-18	-0.116106	0.956	0.983	2.87317e-15	2	LTBP2	latent transforming growth factor beta binding protein 2
1.20692e-13	-0.116186	0.525	0.728	2.41384e-10	2	LMCD1	LIM and cysteine rich domains 1
5.61706e-25	-0.116621	0.415	0.788	1.12341e-21	2	TINAGL1	tubulointerstitial nephritis antigen like 1
9.5454e-28	-0.116644	0.399	0.783	1.90908e-24	2	IL6	interleukin 6
4.65583e-103	-0.118867	1	1	9.31166e-100	2	SPARC	secreted protein acidic and cysteine rich
3.40953e-14	-0.119499	0.886	0.959	6.81905e-11	2	RHOB	ras homolog family member B
1.27061e-10	-0.11994	0.896	0.968	2.54123e-07	2	ACTA2	actin alpha 2, smooth muscle
1.28831e-09	-0.1205	0.884	0.964	2.57663e-06	2	MEG3	maternally expressed 3
8.01449e-14	-0.121623	0.727	0.895	1.6029e-10	2	SLC4A7	solute carrier family 4 member 7
5.65674e-32	-0.121813	0.979	0.997	1.13135e-28	2	COL5A1	collagen type V alpha 1 chain
2.13365e-18	-0.122973	0.682	0.898	4.2673e-15	2	LBH	LBH regulator of WNT signaling pathway
8.22227e-18	-0.123188	0.558	0.841	1.64445e-14	2	CTSK	cathepsin K
2.4624e-15	-0.123362	0.747	0.897	4.9248e-12	2	CHCHD10	coiled-coil-helix-coiled-coil-helix domain containing 10
5.25777e-09	-0.12426	0.298	0.529	1.05155e-05	2	GJA1	gap junction protein alpha 1
6.85321e-15	-0.127725	0.844	0.935	1.37064e-11	2	CTSD	cathepsin D
2.36835e-17	-0.128515	0.938	0.984	4.73671e-14	2	ADAM12	ADAM metallopeptidase domain 12
1.71046e-16	-0.128818	0.757	0.927	3.42091e-13	2	CHPF	chondroitin polymerizing factor
5.73242e-41	-0.130695	0.362	0.774	1.14648e-37	2	ANKRD37	ankyrin repeat domain 37
7.06513e-19	-0.130934	0.551	0.748	1.41303e-15	2	CEBPD	CCAAT enhancer binding protein delta
4.26938e-77	-0.130995	0.996	1	8.53875e-74	2	COL3A1	collagen type III alpha 1 chain
1.34388e-18	-0.132289	0.638	0.855	2.68777e-15	2	INSIG1	insulin induced gene 1
1.08325e-29	-0.132302	0.966	0.988	2.16649e-26	2	COL5A2	collagen type V alpha 2 chain
1.43209e-42	-0.132431	0.328	0.757	2.86418e-39	2	ITGA3	integrin subunit alpha 3
3.05394e-32	-0.132499	0.976	0.996	6.10788e-29	2	CRIM1	cysteine rich transmembrane BMP regulator 1
1.31525e-20	-0.132514	0.402	0.697	2.6305e-17	2	ENC1	ectodermal-neural cortex 1
0.00144827	-0.132897	0.255	0.484	1	2	ADAMTS5	ADAM metallopeptidase with thrombospondin type 1 motif 5
5.37443e-09	-0.133479	0.429	0.641	1.07489e-05	2	MDM2	MDM2 proto-oncogene
5.90099e-11	-0.135012	0.605	0.751	1.1802e-07	2	PLPP3	phospholipid phosphatase 3
6.11086e-27	-0.136532	0.578	0.853	1.22217e-23	2	ADAM19	ADAM metallopeptidase domain 19
5.45731e-31	-0.136691	0.987	0.998	1.09146e-27	2	INHBA	inhibin subunit beta A
4.05007e-84	-0.137333	0.186	0.693	8.10015e-81	2	HS3ST3B1	heparan sulfate-glucosamine 3-sulfotransferase 3B1
3.16245e-24	-0.138713	0.452	0.747	6.32489e-21	2	PNPLA2	patatin like phospholipase domain containing 2
4.83642e-07	-0.138823	0.272	0.532	0.000967284	2	ITGA11	integrin subunit alpha 11
1.38431e-20	-0.139653	0.406	0.697	2.76862e-17	2	EPAS1	endothelial PAS domain protein 1
6.81031e-27	-0.140008	0.95	0.987	1.36206e-23	2	MYADM	myeloid associated differentiation marker
5.88703e-10	-0.140154	0.023	0.359	1.17741e-06	2	CDKN1C	cyclin dependent kinase inhibitor 1C
3.1733e-56	-0.140511	0.305	0.771	6.34661e-53	2	FAM43A	family with sequence similarity 43 member A
1.27041e-18	-0.140534	0.631	0.885	2.54083e-15	2	CD55	CD55 molecule (Cromer blood group)
4.24337e-16	-0.14059	0.761	0.851	8.48674e-13	2	RAB31	RAB31, member RAS oncogene family
3.92763e-10	-0.14063	0.206	0.498	7.85526e-07	2	MFAP4	microfibril associated protein 4
1.42485e-19	-0.141273	0.828	0.939	2.8497e-16	2	PCDH18	protocadherin 18
1.6613e-19	-0.142144	0.78	0.948	3.3226e-16	2	SULF1	sulfatase 1
7.23499e-24	-0.143771	0.577	0.865	1.447e-20	2	CLIC3	chloride intracellular channel 3
4.26673e-22	-0.14751	0.738	0.91	8.53347e-19	2	ANTXR1	ANTXR cell adhesion molecule 1
5.71071e-73	-0.148639	0.246	0.728	1.14214e-69	2	SLC22A3	solute carrier family 22 member 3
4.69539e-17	-0.148663	0.785	0.903	9.39078e-14	2	HLA-B	major histocompatibility complex, class I, B
3.31406e-09	-0.149647	0.096	0.396	6.62813e-06	2	RASD1	ras related dexamethasone induced 1
2.89133e-19	-0.150732	0.408	0.686	5.78266e-16	2	ZMAT3	zinc finger matrin-type 3
2.4783e-37	-0.150944	0.944	0.984	4.95659e-34	2	SQSTM1	sequestosome 1
2.765e-28	-0.152737	0.957	0.994	5.53001e-25	2	PRSS23	serine protease 23
4.08296e-99	-0.153099	0.156	0.682	8.16591e-96	2	FUCA1	alpha-L-fucosidase 1
3.55887e-29	-0.154052	0.966	0.995	7.11774e-26	2	COL4A2	collagen type IV alpha 2 chain
6.4628e-36	-0.154469	0.954	0.989	1.29256e-32	2	SLC38A2	solute carrier family 38 member 2
8.50495e-24	-0.154738	0.631	0.888	1.70099e-20	2	LGMN	legumain
0.00686265	-0.156017	0.177	0.419	1	2	C1QTNF1	C1q and TNF related 1
2.75956e-18	-0.156276	0.763	0.928	5.51912e-15	2	GPNMB	glycoprotein nmb
3.10467e-23	-0.156807	0.649	0.833	6.20933e-20	2	FOSB	FosB proto-oncogene, AP-1 transcription factor subunit
3.39643e-32	-0.1574	0.874	0.97	6.79286e-29	2	HSPB7	heat shock protein family B (small) member 7
8.77787e-25	-0.157837	0.771	0.899	1.75557e-21	2	JUNB	JunB proto-oncogene, AP-1 transcription factor subunit
1.38876e-05	-0.158618	0.084	0.393	0.0277751	2	RSPO3	R-spondin 3
4.63848e-24	-0.159938	0.803	0.947	9.27695e-21	2	DNAJB4	DnaJ heat shock protein family (Hsp40) member B4
2.95395e-26	-0.161069	0.735	0.901	5.90789e-23	2	CBLB	Cbl proto-oncogene B
5.11098e-100	-0.161376	0.107	0.644	1.0222e-96	2	CDKN2B	cyclin dependent kinase inhibitor 2B
1.07119e-20	-0.164352	0.26	0.576	2.14238e-17	2	FAM198B	None
9.63727e-23	-0.164851	0.724	0.932	1.92745e-19	2	MYLK	myosin light chain kinase
9.94637e-27	-0.165178	0.957	0.994	1.98927e-23	2	COL4A1	collagen type IV alpha 1 chain
4.4692e-31	-0.165803	0.615	0.894	8.93841e-28	2	IL33	interleukin 33
1.10788e-103	-0.166112	1	1	2.21577e-100	2	NEAT1	nuclear paraspeckle assembly transcript 1
4.16064e-19	-0.16719	0.509	0.724	8.32127e-16	2	FBLN5	fibulin 5
3.16741e-26	-0.167332	0.333	0.653	6.33482e-23	2	GABARAPL1	GABA type A receptor associated protein like 1
4.52804e-14	-0.16929	0.122	0.424	9.05607e-11	2	OLFML2B	olfactomedin like 2B
4.41221e-21	-0.170661	0.486	0.744	8.82442e-18	2	ALDH1A3	aldehyde dehydrogenase 1 family member A3
8.45601e-33	-0.170906	0.538	0.859	1.6912e-29	2	KCNK6	potassium two pore domain channel subfamily K member 6
4.84506e-25	-0.170928	0.667	0.882	9.69012e-22	2	GSN	gelsolin
7.23807e-23	-0.171055	0.546	0.765	1.44761e-19	2	STOM	stomatin
3.98528e-49	-0.171964	0.966	0.99	7.97055e-46	2	MMP14	matrix metallopeptidase 14
1.15278e-51	-0.173344	0.296	0.722	2.30557e-48	2	SLC7A8	solute carrier family 7 member 8
1.4622e-39	-0.173956	0.853	0.964	2.92439e-36	2	FGF2	fibroblast growth factor 2
6.21284e-10	-0.175514	0.501	0.677	1.24257e-06	2	CLU	clusterin
9.38906e-34	-0.176671	0.768	0.934	1.87781e-30	2	ITGA2	integrin subunit alpha 2
1.05164e-61	-0.177002	0.966	0.989	2.10328e-58	2	FLNC	filamin C
1.75841e-33	-0.179436	0.628	0.914	3.51682e-30	2	PEG10	paternally expressed 10
3.40565e-73	-0.179511	0.266	0.748	6.81131e-70	2	RDH10	retinol dehydrogenase 10
1.53303e-24	-0.183241	0.303	0.583	3.06606e-21	2	C1R	complement C1r
3.1147e-30	-0.185041	0.7	0.884	6.22939e-27	2	GLRX	glutaredoxin
2.33234e-34	-0.186701	0.857	0.953	4.66467e-31	2	COL12A1	collagen type XII alpha 1 chain
1.08095e-13	-0.187963	0.258	0.533	2.16191e-10	2	RARRES2	retinoic acid receptor responder 2
4.64409e-51	-0.189125	0.363	0.792	9.28818e-48	2	SLIT3	slit guidance ligand 3
8.03299e-70	-0.19158	0.981	0.992	1.6066e-66	2	MMP2	matrix metallopeptidase 2
1.00488e-37	-0.192531	0.887	0.977	2.00975e-34	2	NUPR1	nuclear protein 1, transcriptional regulator
1.2563e-45	-0.193735	0.881	0.973	2.51261e-42	2	PSAP	prosaposin
1.45425e-47	-0.195277	0.924	0.988	2.90849e-44	2	GLS	glutaminase
5.53023e-36	-0.195653	0.605	0.877	1.10605e-32	2	HEG1	heart development protein with EGF like domains 1
1.2168e-10	-0.200395	0.156	0.435	2.43361e-07	2	CFD	complement factor D
1.25542e-37	-0.201026	0.442	0.813	2.51085e-34	2	SPON2	spondin 2
3.11319e-101	-0.201181	0.173	0.719	6.22638e-98	2	SYNPO2	synaptopodin 2
4.1222e-42	-0.203619	0.868	0.938	8.2444e-39	2	SAT1	spermidine/spermine N1-acetyltransferase 1
4.94438e-13	-0.20478	0.418	0.687	9.88877e-10	2	CYP1B1	cytochrome P450 family 1 subfamily B member 1
1.13568e-54	-0.205395	0.981	0.998	2.27137e-51	2	CTGF	None
6.46812e-30	-0.206828	0.501	0.743	1.29362e-26	2	NID2	nidogen 2
4.28574e-24	-0.20812	0.303	0.589	8.57149e-21	2	SOD2	superoxide dismutase 2
7.90949e-55	-0.210945	0.827	0.961	1.5819e-51	2	FSTL3	follistatin like 3
7.05915e-42	-0.211455	0.811	0.956	1.41183e-38	2	PLOD2	procollagen-lysine,2-oxoglutarate 5-dioxygenase 2
3.12324e-37	-0.212973	0.783	0.964	6.24648e-34	2	GREM1	gremlin 1, DAN family BMP antagonist
7.67621e-49	-0.214056	0.866	0.96	1.53524e-45	2	FBLN2	fibulin 2
3.01007e-45	-0.214189	0.66	0.906	6.02015e-42	2	FOS	Fos proto-oncogene, AP-1 transcription factor subunit
3.39788e-40	-0.215732	0.83	0.974	6.79577e-37	2	SERPINE2	serpin family E member 2
5.93712e-72	-0.215965	0.974	0.988	1.18742e-68	2	DCN	decorin
1.2028e-52	-0.216921	0.459	0.841	2.40559e-49	2	LIPA	lipase A, lysosomal acid type
3.55569e-59	-0.221277	0.903	0.975	7.11138e-56	2	MFGE8	milk fat globule EGF and factor V/VIII domain containing
3.11063e-52	-0.221773	0.898	0.986	6.22125e-49	2	OXTR	oxytocin receptor
5.23563e-54	-0.221864	0.619	0.923	1.04713e-50	2	ANKRD1	ankyrin repeat domain 1
1.11267e-26	-0.222442	0.458	0.684	2.22534e-23	2	PLPP1	phospholipid phosphatase 1
2.82299e-58	-0.223025	0.977	0.998	5.64597e-55	2	THBS1	thrombospondin 1
2.74636e-27	-0.225032	0.386	0.72	5.49272e-24	2	PAPPA	pappalysin 1
2.16655e-42	-0.225981	0.835	0.933	4.3331e-39	2	EFEMP1	EGF containing fibulin extracellular matrix protein 1
6.44642e-43	-0.227784	0.714	0.948	1.28928e-39	2	IFI27	interferon alpha inducible protein 27
1.24608e-38	-0.2343	0.801	0.947	2.49216e-35	2	CLDN11	claudin 11
2.47388e-35	-0.234384	0.904	0.988	4.94776e-32	2	POSTN	periostin
1.47387e-25	-0.241137	0.773	0.852	2.94775e-22	2	COMP	cartilage oligomeric matrix protein
1.78147e-62	-0.24159	0.848	0.965	3.56294e-59	2	B4GALT1	beta-1,4-galactosyltransferase 1
1.38142e-43	-0.24623	0.722	0.956	2.76284e-40	2	IGFBP5	insulin like growth factor binding protein 5
8.0349e-57	-0.249975	0.838	0.977	1.60698e-53	2	STC2	stanniocalcin 2
1.51375e-98	-0.257472	0.996	0.997	3.02749e-95	2	LUM	lumican
8.20546e-66	-0.265735	0.732	0.947	1.64109e-62	2	PPME1	protein phosphatase methylesterase 1
1.42329e-96	-0.281276	0.94	0.992	2.84659e-93	2	CEMIP	cell migration inducing hyaluronidase 1
5.39002e-89	-0.281679	0.352	0.83	1.078e-85	2	AQP1	aquaporin 1 (Colton blood group)
1.63747e-53	-0.287473	0.187	0.59	3.27494e-50	2	SELENOP	selenoprotein P
4.40098e-105	-0.293404	0.984	0.996	8.80195e-102	2	IGFBP3	insulin like growth factor binding protein 3
3.66383e-75	-0.302895	0.351	0.784	7.32766e-72	2	FBXO32	F-box protein 32
1.3322e-99	-0.317695	0.31	0.832	2.6644e-96	2	CD36	CD36 molecule
9.59115e-90	-0.321813	0.514	0.901	1.91823e-86	2	TGM2	transglutaminase 2
2.88802e-115	-0.327849	0.269	0.831	5.77605e-112	2	C1orf56	chromosome 1 open reading frame 56
1.85025e-88	-0.361731	0.84	0.974	3.70049e-85	2	CDKN1A	cyclin dependent kinase inhibitor 1A
6.3113e-67	-0.381478	0.475	0.856	1.26226e-63	2	LRRC75A	leucine rich repeat containing 75A
4.77597e-56	-0.387211	0.396	0.728	9.55194e-53	2	GPX3	glutathione peroxidase 3
1.04486e-163	-0.399168	0.167	0.804	2.08972e-160	2	GDF15	growth differentiation factor 15
7.80668e-17	-0.447261	0.066	0.404	1.56134e-13	2	IGF1	insulin like growth factor 1
1.89421e-99	-0.673135	0.349	0.744	3.78842e-96	2	MGP	matrix Gla protein

## Sheet: cluster_3
p_val	avg_log2FC	pct.1	pct.2	p_val_adj	cluster	gene
1.91481e-74	0.405462	0.997	0.984	3.82962e-71	3	MFAP5	microfibril associated protein 5
3.57328e-67	0.387658	0.988	0.954	7.14657e-64	3	MEG3	maternally expressed 3
1.91108e-75	0.366813	0.982	0.955	3.82216e-72	3	P4HA2	prolyl 4-hydroxylase subunit alpha 2
9.59541e-72	0.364102	0.964	0.942	1.91908e-68	3	DST	dystonin
8.68507e-105	0.357724	0.997	0.985	1.73701e-101	3	COL5A2	collagen type V alpha 2 chain
1.44215e-101	0.356832	1	0.993	2.88429e-98	3	LOXL2	lysyl oxidase like 2
1.87032e-74	0.355147	0.994	0.994	3.74064e-71	3	THBS2	thrombospondin 2
7.11457e-117	0.350266	1	0.997	1.42291e-113	3	APLP2	amyloid beta precursor like protein 2
2.10653e-29	0.343237	0.835	0.795	4.21306e-26	3	MT-ND6	mitochondrially encoded NADH:ubiquinone oxidoreductase core subunit 6
4.7187e-109	0.33599	1	0.997	9.4374e-106	3	VCAN	versican
4.68766e-92	0.335563	0.991	0.987	9.37532e-89	3	FBN1	fibrillin 1
6.26708e-119	0.331101	1	0.998	1.25342e-115	3	HSP90B1	heat shock protein 90 beta family member 1
3.818e-62	0.328263	0.991	0.963	7.636e-59	3	SLC1A5	solute carrier family 1 member 5
5.39173e-95	0.325754	1	0.996	1.07835e-91	3	HSPA5	heat shock protein family A (Hsp70) member 5
7.82302e-65	0.324205	0.982	0.967	1.5646e-61	3	MFGE8	milk fat globule EGF and factor V/VIII domain containing
3.28308e-46	0.322263	0.907	0.857	6.56615e-43	3	CD55	CD55 molecule (Cromer blood group)
9.32657e-21	0.321705	0.742	0.683	1.86531e-17	3	PAPPA	pappalysin 1
5.32918e-96	0.320348	1	0.996	1.06584e-92	3	IGFBP7	insulin like growth factor binding protein 7
3.59553e-56	0.317766	0.973	0.963	7.19106e-53	3	STC2	stanniocalcin 2
6.99537e-110	0.313938	1	0.995	1.39907e-106	3	COL5A1	collagen type V alpha 1 chain
6.08804e-21	0.312513	0.553	0.392	1.21761e-17	3	ITGBL1	integrin subunit beta like 1
1.14549e-71	0.312191	0.976	0.961	2.29098e-68	3	CD9	CD9 molecule
6.43995e-56	0.311512	0.997	0.989	1.28799e-52	3	COL4A1	collagen type IV alpha 1 chain
2.29305e-22	0.309124	0.841	0.738	4.58611e-19	3	SCD	stearoyl-CoA desaturase
2.77478e-56	0.303903	0.988	0.948	5.54956e-53	3	FBLN2	fibulin 2
1.17035e-56	0.303301	0.94	0.916	2.34069e-53	3	ITGA2	integrin subunit alpha 2
3.25459e-48	0.302603	0.985	0.992	6.50918e-45	3	DKK1	dickkopf WNT signaling pathway inhibitor 1
2.88845e-45	0.300527	0.952	0.943	5.7769e-42	3	COL12A1	collagen type XII alpha 1 chain
1.09619e-39	0.298707	0.91	0.872	2.19238e-36	3	TMEM41B	transmembrane protein 41B
6.12992e-31	0.293145	0.865	0.824	1.22598e-27	3	LAMA4	laminin subunit alpha 4
1.71788e-22	0.291863	0.679	0.526	3.43575e-19	3	UNC5B	unc-5 netrin receptor B
2.84784e-34	0.291312	0.874	0.848	5.69568e-31	3	HEG1	heart development protein with EGF like domains 1
2.00728e-97	0.290279	1	1	4.01455e-94	3	TGFBI	transforming growth factor beta induced
2.02438e-44	0.29	0.955	0.94	4.04877e-41	3	PLOD2	procollagen-lysine,2-oxoglutarate 5-dioxygenase 2
1.92697e-36	0.289842	0.856	0.786	3.85395e-33	3	FAP	fibroblast activation protein alpha
5.16594e-41	0.289725	0.907	0.886	1.03319e-37	3	SPTBN1	spectrin beta, non-erythrocytic 1
3.40504e-66	0.288994	1	0.99	6.81007e-63	3	CD248	CD248 molecule
1.07023e-28	0.28851	0.73	0.6	2.14046e-25	3	SEMA3C	semaphorin 3C
1.4905e-22	0.285713	0.724	0.581	2.98101e-19	3	KCNQ1OT1	KCNQ1 opposite strand/antisense transcript 1
9.8271e-27	0.285087	0.793	0.672	1.96542e-23	3	FADS2	fatty acid desaturase 2
7.58268e-37	0.283669	0.874	0.838	1.51654e-33	3	FLNB	filamin B
1.44703e-63	0.282611	0.994	0.98	2.89407e-60	3	CYBA	cytochrome b-245 alpha chain
7.15332e-36	0.282042	0.913	0.864	1.43066e-32	3	SYNE1	spectrin repeat containing nuclear envelope protein 1
6.8943e-19	0.280541	0.823	0.867	1.37886e-15	3	F3	coagulation factor III, tissue factor
1.45881e-41	0.279626	0.91	0.892	2.91762e-38	3	ANTXR1	ANTXR cell adhesion molecule 1
2.82774e-35	0.279398	0.937	0.922	5.65548e-32	3	P4HA1	prolyl 4-hydroxylase subunit alpha 1
5.42977e-95	0.279289	1	1	1.08595e-91	3	TIMP1	TIMP metallopeptidase inhibitor 1
1.41682e-26	0.279042	0.82	0.718	2.83364e-23	3	OLFML3	olfactomedin like 3
9.49795e-124	0.278463	1	1	1.89959e-120	3	LOX	lysyl oxidase
2.15449e-59	0.278129	0.988	0.985	4.30898e-56	3	ATP2B1	ATPase plasma membrane Ca2+ transporting 1
6.07227e-75	0.276838	0.982	0.987	1.21445e-71	3	CEMIP	cell migration inducing hyaluronidase 1
5.80197e-36	0.275824	0.781	0.72	1.16039e-32	3	ECM1	extracellular matrix protein 1
2.26088e-55	0.275801	0.988	0.958	4.52175e-52	3	SLC16A3	solute carrier family 16 member 3
3.6074e-55	0.272705	1	0.99	7.2148e-52	3	ITGA5	integrin subunit alpha 5
7.41732e-64	0.271966	1	0.985	1.48346e-60	3	SLC38A2	solute carrier family 38 member 2
3.3229e-68	0.271293	0.976	0.963	6.6458e-65	3	PSAP	prosaposin
5.57473e-108	0.267536	1	0.993	1.11495e-104	3	CDH2	cadherin 2
6.72861e-54	0.26598	1	0.996	1.34572e-50	3	THBS1	thrombospondin 1
1.04244e-11	0.265887	0.742	0.655	2.08489e-08	3	CLU	clusterin
1.65712e-11	0.265309	0.826	0.796	3.31424e-08	3	PTX3	pentraxin 3
3.15684e-43	0.264791	0.979	0.982	6.31367e-40	3	ALCAM	activated leukocyte cell adhesion molecule
6.65216e-26	0.26403	0.814	0.738	1.33043e-22	3	CLSTN1	calsyntenin 1
8.15749e-83	0.262863	1	0.995	1.6315e-79	3	CD44	CD44 molecule (Indian blood group)
2.24791e-36	0.260616	0.943	0.907	4.49582e-33	3	NRP1	neuropilin 1
5.57053e-14	0.258248	0.526	0.435	1.11411e-10	3	MME	membrane metalloendopeptidase
1.33539e-30	0.256162	0.928	0.982	2.67077e-27	3	POSTN	periostin
1.91106e-57	0.255959	0.973	0.981	3.82212e-54	3	LTBP2	latent transforming growth factor beta binding protein 2
4.60942e-23	0.255436	0.79	0.673	9.21884e-20	3	PROCR	protein C receptor
4.04624e-97	0.254544	0.997	1	8.09248e-94	3	FLNA	filamin A
5.70671e-45	0.254292	0.979	0.962	1.14134e-41	3	CDH11	cadherin 11
9.63911e-115	0.251627	1	1	1.92782e-111	3	FN1	fibronectin 1
1.15791e-31	0.251584	0.907	0.877	2.31581e-28	3	SLC4A7	solute carrier family 4 member 7
4.72842e-06	0.251296	0.667	0.743	0.00945684	3	GDF15	growth differentiation factor 15
1.52182e-73	0.250551	0.988	0.987	3.04363e-70	3	FLNC	filamin C
3.87573e-49	0.250094	0.997	0.992	7.75146e-46	3	COL4A2	collagen type IV alpha 2 chain
1.17395e-33	0.248518	0.97	0.958	2.34789e-30	3	CTHRC1	collagen triple helix repeat containing 1
2.07078e-21	0.247463	0.793	0.708	4.14155e-18	3	NRP2	neuropilin 2
6.23511e-125	0.247149	1	1	1.24702e-121	3	NEAT1	nuclear paraspeckle assembly transcript 1
2.82623e-58	0.245676	0.994	0.987	5.65247e-55	3	DCN	decorin
2.39228e-70	0.244184	0.988	0.976	4.78457e-67	3	OXTR	oxytocin receptor
1.71356e-40	0.243854	0.976	0.966	3.42713e-37	3	CTSL	cathepsin L
9.94626e-89	0.241709	1	0.999	1.98925e-85	3	COL6A3	collagen type VI alpha 3 chain
2.54111e-46	0.241201	0.988	0.958	5.08222e-43	3	ITGB5	integrin subunit beta 5
7.26587e-65	0.240436	1	0.996	1.45317e-61	3	IGFBP6	insulin like growth factor binding protein 6
1.31937e-19	0.239658	0.895	0.883	2.63874e-16	3	ADAMTS1	ADAM metallopeptidase with thrombospondin type 1 motif 1
1.28696e-106	0.237409	1	1	2.57392e-103	3	COL6A1	collagen type VI alpha 1 chain
3.68505e-38	0.237108	0.979	0.981	7.37009e-35	3	THY1	Thy-1 cell surface antigen
1.20162e-29	0.236854	0.958	0.909	2.40324e-26	3	GPNMB	glycoprotein nmb
1.06842e-135	0.236138	1	1	2.13683e-132	3	ITGB1	integrin subunit beta 1
2.46095e-23	0.235649	0.862	0.862	4.9219e-20	3	LGMN	legumain
2.96487e-14	0.23491	0.784	0.785	5.92973e-11	3	CDH13	cadherin 13
2.00591e-18	0.233375	0.577	0.441	4.01182e-15	3	ENPP2	ectonucleotide pyrophosphatase/phosphodiesterase 2
5.21595e-57	0.232417	1	0.987	1.04319e-53	3	MMP14	matrix metallopeptidase 14
1.85245e-46	0.232266	0.997	0.996	3.70491e-43	3	CTGF	None
4.14983e-43	0.230615	0.988	0.983	8.29966e-40	3	MYADM	myeloid associated differentiation marker
5.63675e-14	0.229872	0.508	0.394	1.12735e-10	3	SCRG1	stimulator of chondrogenesis 1
1.65727e-10	0.228954	0.856	0.844	3.31453e-07	3	COMP	cartilage oligomeric matrix protein
4.9633e-122	0.228516	1	0.999	9.92659e-119	3	COL3A1	collagen type III alpha 1 chain
4.45473e-144	0.22775	1	1	8.90945e-141	3	SPARC	secreted protein acidic and cysteine rich
1.63817e-07	0.224437	0.745	0.807	0.000327633	3	TNC	tenascin C
2.26857e-18	0.223417	0.64	0.498	4.53714e-15	3	ITGA11	integrin subunit alpha 11
7.88452e-27	0.223282	0.919	0.909	1.5769e-23	3	CHPF	chondroitin polymerizing factor
2.71883e-13	0.222849	0.619	0.537	5.43765e-10	3	FMOD	fibromodulin
5.78543e-32	0.221617	0.949	0.925	1.15709e-28	3	CTSD	cathepsin D
6.78098e-36	0.220517	0.934	0.931	1.3562e-32	3	SULF1	sulfatase 1
8.81573e-60	0.220189	0.991	0.988	1.76315e-56	3	LMO7	LIM domain 7
2.55836e-45	0.22006	0.997	0.992	5.11671e-42	3	EMP1	epithelial membrane protein 1
4.5316e-43	0.218982	0.967	0.973	9.06319e-40	3	ISLR	immunoglobulin superfamily containing leucine rich repeat
4.29152e-07	0.218435	0.712	0.778	0.000858303	3	SPON2	spondin 2
1.52817e-25	0.217904	0.874	0.859	3.05633e-22	3	GSN	gelsolin
1.35612e-18	0.217728	0.838	0.778	2.71225e-15	3	PDGFRA	platelet derived growth factor receptor alpha
4.06542e-18	0.216775	0.802	0.802	8.13084e-15	3	LIPA	lipase A, lysosomal acid type
4.94216e-18	0.215226	0.739	0.635	9.88431e-15	3	FADS3	fatty acid desaturase 3
1.13844e-13	0.215174	0.784	0.829	2.27688e-10	3	SLC7A5	solute carrier family 7 member 5
8.58669e-06	0.215033	0.622	0.56	0.0171734	3	SFRP2	secreted frizzled related protein 2
3.34117e-16	0.21222	0.889	0.904	6.68235e-13	3	CTSC	cathepsin C
1.34895e-16	0.211289	0.721	0.723	2.6979e-13	3	GPC4	glypican 4
2.76399e-06	0.21032	0.598	0.624	0.00552799	3	COL8A1	collagen type VIII alpha 1 chain
6.3925e-22	0.209785	0.946	0.922	1.2785e-18	3	EFEMP1	EGF containing fibulin extracellular matrix protein 1
9.35168e-21	0.209665	0.898	0.918	1.87034e-17	3	ANPEP	alanyl aminopeptidase, membrane
6.2253e-18	0.208474	0.715	0.631	1.24506e-14	3	PODN	podocan
3.75205e-24	0.208155	0.883	0.913	7.5041e-21	3	MYH10	myosin heavy chain 10
6.15246e-39	0.208129	0.982	0.991	1.23049e-35	3	MT-ND5	mitochondrially encoded NADH:ubiquinone oxidoreductase core subunit 5
4.47292e-35	0.205153	0.982	0.966	8.94584e-32	3	VCL	vinculin
5.35153e-35	0.2047	0.988	0.979	1.07031e-31	3	ADAM12	ADAM metallopeptidase domain 12
1.60489e-50	0.202859	1	1	3.20978e-47	3	CCDC80	coiled-coil domain containing 80
2.11135e-32	0.202155	0.988	0.983	4.2227e-29	3	BGN	biglycan
1.62075e-14	0.199679	0.772	0.672	3.24149e-11	3	NID1	nidogen 1
5.0726e-13	0.197784	0.931	0.961	1.01452e-09	3	SERPINE2	serpin family E member 2
2.57829e-10	0.197335	0.489	0.404	5.15659e-07	3	COL11A1	collagen type XI alpha 1 chain
1.92526e-15	0.19611	0.468	0.353	3.85052e-12	3	CFH	complement factor H
2.09295e-15	0.19521	0.856	0.881	4.1859e-12	3	AEBP1	AE binding protein 1
4.07328e-15	0.191648	0.736	0.749	8.14655e-12	3	SLIT3	slit guidance ligand 3
1.16475e-17	0.190539	0.865	0.821	2.32949e-14	3	EMILIN1	elastin microfibril interfacer 1
3.84153e-39	0.189559	1	0.997	7.68306e-36	3	LUM	lumican
6.1196e-44	0.188627	0.997	0.994	1.22392e-40	3	CRIM1	cysteine rich transmembrane BMP regulator 1
2.45805e-15	0.188099	0.913	0.89	4.9161e-12	3	HLA-B	major histocompatibility complex, class I, B
8.82698e-15	0.18775	0.763	0.698	1.7654e-11	3	PLD3	phospholipase D family member 3
2.16079e-66	0.187478	0.997	0.999	4.32158e-63	3	MT-ND2	mitochondrially encoded NADH:ubiquinone oxidoreductase core subunit 2
3.23011e-14	0.186497	0.793	0.761	6.46022e-11	3	PDGFRB	platelet derived growth factor receptor beta
9.80303e-09	0.185739	0.718	0.62	1.96061e-05	3	FADS1	fatty acid desaturase 1
9.54369e-139	0.185433	1	1	1.90874e-135	3	COL1A2	collagen type I alpha 2 chain
4.67208e-45	0.184152	1	0.998	9.34416e-42	3	ENG	endoglin
2.88344e-45	0.184112	1	0.994	5.76688e-42	3	CTSB	cathepsin B
4.62245e-126	0.183108	1	1	9.2449e-123	3	COL1A1	collagen type I alpha 1 chain
1.05944e-33	0.183103	0.991	0.991	2.11888e-30	3	PRSS23	serine protease 23
3.74351e-17	0.182289	0.658	0.658	7.48701e-14	3	DPP4	dipeptidyl peptidase 4
7.92116e-13	0.182263	0.676	0.689	1.58423e-09	3	GM2A	GM2 ganglioside activator
1.69592e-30	0.1816	0.967	0.946	3.39184e-27	3	FSTL3	follistatin like 3
1.74051e-20	0.181472	0.88	0.905	3.48102e-17	3	UACA	uveal autoantigen with coiled-coil domains and ankyrin repeats
2.82105e-15	0.180546	0.814	0.827	5.64209e-12	3	KCNK6	potassium two pore domain channel subfamily K member 6
3.97301e-25	0.180361	0.979	0.981	7.94602e-22	3	GLS	glutaminase
1.84418e-10	0.179272	0.67	0.634	3.68836e-07	3	PHGDH	phosphoglycerate dehydrogenase
9.10649e-09	0.178473	0.387	0.322	1.8213e-05	3	SPON1	spondin 1
1.26803e-17	0.177469	0.703	0.714	2.53606e-14	3	ITGA3	integrin subunit alpha 3
2.00714e-23	0.177287	0.82	0.843	4.01429e-20	3	LRRC32	leucine rich repeat containing 32
1.7174e-11	0.175811	0.541	0.43	3.4348e-08	3	LAMA2	laminin subunit alpha 2
3.65774e-11	0.175718	0.712	0.785	7.31548e-08	3	AQP1	aquaporin 1 (Colton blood group)
3.2851e-12	0.174796	0.784	0.698	6.57021e-09	3	FBLN5	fibulin 5
4.19893e-12	0.174779	0.781	0.715	8.39786e-09	3	NID2	nidogen 2
1.4039e-64	0.173264	1	1	2.80781e-61	3	SERPINE1	serpin family E member 1
3.21885e-21	0.173241	0.892	0.913	6.4377e-18	3	SLC20A1	solute carrier family 20 member 1
4.90327e-09	0.173058	0.658	0.595	9.80653e-06	3	AC020916.1	None
5.42247e-40	0.172904	0.994	0.997	1.08449e-36	3	INHBA	inhibin subunit beta A
1.96875e-10	0.172809	0.736	0.707	3.9375e-07	3	SQLE	squalene epoxidase
2.37855e-07	0.172378	0.15	0.144	0.000475709	3	HSD11B1	hydroxysteroid 11-beta dehydrogenase 1
4.0367e-08	0.171562	0.682	0.701	8.0734e-05	3	ANGPTL4	angiopoietin like 4
8.47849e-11	0.170683	0.766	0.789	1.6957e-07	3	TMEM47	transmembrane protein 47
2.077e-42	0.170636	0.994	0.997	4.154e-39	3	MYH9	myosin heavy chain 9
1.44e-09	0.16953	0.79	0.836	2.88e-06	3	INSIG1	insulin induced gene 1
1.53179e-38	0.168357	0.976	0.98	3.06357e-35	3	F2R	coagulation factor II thrombin receptor
1.39475e-13	0.167509	0.913	0.89	2.78949e-10	3	NEXN	nexilin F-actin binding protein
2.36553e-11	0.167269	0.772	0.75	4.73105e-08	3	ATP1B1	ATPase Na+/K+ transporting subunit beta 1
9.50652e-08	0.166736	0.652	0.642	0.00019013	3	MSMO1	methylsterol monooxygenase 1
8.72204e-11	0.166459	0.408	0.321	1.74441e-07	3	SRPX2	sushi repeat containing protein X-linked 2
8.56136e-12	0.165857	0.682	0.727	1.71227e-08	3	ABI3BP	ABI family member 3 binding protein
4.40497e-09	0.164791	0.646	0.623	8.80994e-06	3	DHCR7	7-dehydrocholesterol reductase
1.33368e-06	0.164276	0.661	0.678	0.00266736	3	SLC38A1	solute carrier family 38 member 1
1.25782e-11	0.163063	0.336	0.262	2.51563e-08	3	COL5A3	collagen type V alpha 3 chain
1.41455e-05	0.162705	0.646	0.678	0.0282911	3	ITGA1	integrin subunit alpha 1
9.93527e-14	0.162626	0.862	0.859	1.98705e-10	3	ELOVL5	ELOVL fatty acid elongase 5
1.33354e-25	0.162553	0.991	0.995	2.66708e-22	3	IGFBP3	insulin like growth factor binding protein 3
9.93929e-14	0.162492	0.694	0.706	1.98786e-10	3	NFASC	neurofascin
2.62892e-16	0.16163	0.922	0.938	5.25783e-13	3	GLIPR1	GLI pathogenesis related 1
0.000341277	0.161312	0.637	0.661	0.682554	3	CYP1B1	cytochrome P450 family 1 subfamily B member 1
6.73531e-06	0.161247	0.631	0.619	0.0134706	3	MDM2	MDM2 proto-oncogene
1.76223e-43	0.161128	1	0.998	3.52446e-40	3	CYR61	cellular communication network factor 1
4.72596e-08	0.160795	0.658	0.583	9.45191e-05	3	CARMN	cardiac mesoderm enhancer-associated non-coding RNA
4.51319e-08	0.159933	0.631	0.597	9.02639e-05	3	FLRT2	fibronectin leucine rich transmembrane protein 2
0.00787216	0.15978	0.691	0.748	1	3	SRGN	serglycin
5.38e-07	0.159548	0.628	0.592	0.001076	3	PCDH9	protocadherin 9
2.31094e-09	0.159153	0.886	0.953	4.62188e-06	3	ELN	elastin
6.87366e-10	0.158944	0.832	0.836	1.37473e-06	3	AC092807.3	None
1.26702e-09	0.157068	0.808	0.813	2.53403e-06	3	CTSK	cathepsin K
4.51593e-89	0.156135	1	1	9.03186e-86	3	MALAT1	metastasis associated lung adenocarcinoma transcript 1
5.565e-19	0.15539	0.847	0.895	1.113e-15	3	PODXL	podocalyxin like
6.69461e-07	0.154833	0.45	0.41	0.00133892	3	PTPRN	protein tyrosine phosphatase receptor type N
4.38329e-08	0.154623	0.505	0.446	8.76659e-05	3	TFPI	tissue factor pathway inhibitor
1.97501e-07	0.154373	0.649	0.646	0.000395003	3	SLC5A3	solute carrier family 5 member 3
7.80312e-32	0.153946	0.994	0.995	1.56062e-28	3	ACTN4	actinin alpha 4
8.76745e-11	0.15332	0.64	0.572	1.75349e-07	3	KLF7	Kruppel like factor 7
1.49674e-54	0.153155	1	1	2.99349e-51	3	TIMP3	TIMP metallopeptidase inhibitor 3
3.82836e-27	0.151024	0.982	0.984	7.65672e-24	3	MYOF	myoferlin
1.32668e-19	0.150882	0.82	0.868	2.65337e-16	3	AMIGO2	adhesion molecule with Ig like domain 2
4.0982e-06	0.150203	0.595	0.539	0.00819639	3	KCNE4	potassium voltage-gated channel subfamily E regulatory subunit 4
6.08469e-10	0.149907	0.769	0.742	1.21694e-06	3	STOM	stomatin
0.000112314	0.146611	0.757	0.851	0.224628	3	FST	follistatin
1.71327e-16	0.14635	0.766	0.808	3.42653e-13	3	HMGA2	high mobility group AT-hook 2
2.88771e-08	0.146346	0.757	0.817	5.77542e-05	3	VEGFA	vascular endothelial growth factor A
7.80703e-22	0.146325	0.955	0.964	1.56141e-18	3	LOXL1	lysyl oxidase like 1
0.000915655	0.145379	0.754	0.793	1	3	PLAT	plasminogen activator, tissue type
3.88352e-52	0.145122	1	1	7.76705e-49	3	CALD1	caldesmon 1
5.80633e-36	0.142508	1	0.999	1.16127e-32	3	ACTN1	actinin alpha 1
2.92842e-51	0.141413	1	1	5.85683e-48	3	MT-ND1	mitochondrially encoded NADH:ubiquinone oxidoreductase core subunit 1
2.25851e-22	0.141061	0.949	0.945	4.51702e-19	3	PFKP	phosphofructokinase, platelet
7.48153e-25	0.138692	0.991	0.991	1.49631e-21	3	MMP2	matrix metallopeptidase 2
1.50988e-13	0.138322	0.282	0.201	3.01975e-10	3	SCG2	secretogranin II
5.42596e-12	0.137129	0.898	0.929	1.08519e-08	3	PCDH18	protocadherin 18
9.87444e-05	0.136472	0.676	0.665	0.197489	3	PTGES	prostaglandin E synthase
4.14021e-09	0.13612	0.55	0.464	8.28042e-06	3	MFAP4	microfibril associated protein 4
4.50056e-58	0.13509	1	1	9.00113e-55	3	MT-ND4	mitochondrially encoded NADH:ubiquinone oxidoreductase core subunit 4
1.07729e-10	0.135003	0.685	0.738	2.15458e-07	3	PTPRF	protein tyrosine phosphatase receptor type F
8.58707e-08	0.133671	0.832	0.854	0.000171741	3	FAM129A	None
3.55779e-06	0.133367	0.652	0.636	0.00711558	3	LDLR	low density lipoprotein receptor
6.24655e-13	0.133138	0.931	0.956	1.24931e-09	3	SH3PXD2A	SH3 and PX domains 2A
3.01861e-29	0.132823	0.997	0.998	6.03722e-26	3	HSPA8	heat shock protein family A (Hsp70) member 8
1.23268e-07	0.13272	0.471	0.432	0.000246536	3	PSAT1	phosphoserine aminotransferase 1
0.00187923	0.129926	0.583	0.596	1	3	MELTF	melanotransferrin
9.07889e-10	0.12925	0.889	0.934	1.81578e-06	3	CLDN11	claudin 11
8.5458e-07	0.128546	0.907	0.92	0.00170916	3	HES1	hes family bHLH transcription factor 1
8.92371e-07	0.127841	0.495	0.509	0.00178474	3	SUSD2	sushi domain containing 2
0.000135571	0.127597	0.601	0.618	0.271142	3	SFRP1	secreted frizzled related protein 1
3.21608e-06	0.127551	0.498	0.461	0.00643215	3	CSF1	colony stimulating factor 1
2.60809e-09	0.127249	0.853	0.898	5.21618e-06	3	ABL2	ABL proto-oncogene 2, non-receptor tyrosine kinase
8.48777e-17	0.126658	0.985	0.998	1.69755e-13	3	CAV1	caveolin 1
8.18293e-07	0.125942	0.808	0.87	0.00163659	3	PTGIS	prostaglandin I2 synthase
5.31509e-07	0.12586	0.565	0.571	0.00106302	3	JAG1	jagged canonical Notch ligand 1
0.000113287	0.124082	0.568	0.615	0.226575	3	TRPV2	transient receptor potential cation channel subfamily V member 2
7.11144e-07	0.123631	0.405	0.355	0.00142229	3	LTBP1	latent transforming growth factor beta binding protein 1
7.62983e-07	0.123308	0.658	0.711	0.00152597	3	SEMA5A	semaphorin 5A
1.36998e-10	0.123246	0.751	0.829	2.73996e-07	3	ADAM19	ADAM metallopeptidase domain 19
1.96316e-06	0.12271	0.808	0.815	0.00392631	3	FOSB	FosB proto-oncogene, AP-1 transcription factor subunit
2.00796e-07	0.122384	0.784	0.806	0.000401592	3	ADAMTS6	ADAM metallopeptidase with thrombospondin type 1 motif 6
6.62513e-06	0.121753	0.745	0.76	0.0132503	3	GAS6	growth arrest specific 6
0.00902929	0.120697	0.673	0.726	1	3	UGCG	UDP-glucose ceramide glucosyltransferase
1.15193e-07	0.117716	0.703	0.766	0.000230386	3	ALPK2	alpha kinase 2
2.541e-08	0.116543	0.544	0.5	5.08199e-05	3	USP53	ubiquitin specific peptidase 53
2.48582e-05	0.116527	0.435	0.385	0.0497164	3	COL18A1	collagen type XVIII alpha 1 chain
0.00547954	0.116449	0.541	0.636	1	3	NOV	cellular communication network factor 3
2.86325e-10	0.116218	0.925	0.954	5.72651e-07	3	B4GALT1	beta-1,4-galactosyltransferase 1
0.00197163	0.116148	0.781	0.843	1	3	ADM	adrenomedullin
5.36324e-06	0.116109	0.763	0.82	0.0107265	3	NAV3	neuron navigator 3
0.000240701	0.115391	0.736	0.756	0.481403	3	DKK3	dickkopf WNT signaling pathway inhibitor 3
4.63704e-06	0.115391	0.607	0.666	0.00927409	3	ADAMTS12	ADAM metallopeptidase with thrombospondin type 1 motif 12
4.02499e-06	0.114741	0.562	0.503	0.00804997	3	GJA1	gap junction protein alpha 1
0.00375888	0.114013	0.495	0.508	1	3	MIR222HG	miR222/221 cluster host gene
6.58391e-06	0.111089	0.505	0.465	0.0131678	3	PTGS2	prostaglandin-endoperoxide synthase 2
1.21638e-07	0.111033	0.405	0.328	0.000243276	3	PARM1	prostate androgen-regulated mucin-like protein 1
8.04829e-05	0.110855	0.351	0.334	0.160966	3	SEZ6L2	seizure related 6 homolog like 2
9.62228e-08	0.110612	0.372	0.329	0.000192446	3	PTGS1	prostaglandin-endoperoxide synthase 1
2.2291e-43	0.11058	1	1	4.4582e-40	3	MT-ATP6	mitochondrially encoded ATP synthase membrane subunit 6
0.00454038	0.110475	0.511	0.511	1	3	CRISPLD2	cysteine rich secretory protein LCCL domain containing 2
1.36922e-09	0.107468	0.372	0.309	2.73844e-06	3	WNT5A	Wnt family member 5A
4.60247e-10	0.106966	0.883	0.913	9.20494e-07	3	CTSZ	cathepsin Z
4.4297e-05	0.106873	0.568	0.543	0.0885941	3	FAM198B	None
8.08174e-08	0.106229	0.853	0.933	0.000161635	3	SCUBE3	signal peptide, CUB domain and EGF like domain containing 3
2.30425e-11	0.105531	0.763	0.816	4.6085e-08	3	WNT5B	Wnt family member 5B
2.63594e-06	0.10549	0.859	0.886	0.00527188	3	CBLB	Cbl proto-oncogene B
0.00172913	0.104564	0.553	0.559	1	3	FBLN1	fibulin 1
8.54496e-08	0.104319	0.949	0.967	0.000170899	3	AKAP12	A-kinase anchoring protein 12
0.0032589	0.103285	0.646	0.756	1	3	TINAGL1	tubulointerstitial nephritis antigen like 1
2.16277e-07	0.103223	0.429	0.375	0.000432555	3	GPAM	glycerol-3-phosphate acyltransferase, mitochondrial
1.06881e-06	0.10317	0.625	0.706	0.00213762	3	GDF6	growth differentiation factor 6
1.84453e-11	0.102569	1	0.991	3.68906e-08	3	IGFBP4	insulin like growth factor binding protein 4
3.06592e-09	0.100432	0.943	0.955	6.13184e-06	3	TNS1	tensin 1
1.58731e-13	0.100077	0.408	0.315	3.17462e-10	3	EPHA4	EPH receptor A4
1.00725e-09	0.100007	0.961	0.973	2.0145e-06	3	NAV1	neuron navigator 1
3.55669e-08	-0.100331	0.631	0.807	7.11337e-05	3	HOXC8	homeobox C8
6.18782e-29	-0.101313	0.435	0.648	1.23756e-25	3	CDC20	cell division cycle 20
2.56407e-27	-0.102397	0.483	0.689	5.12814e-24	3	FOXM1	forkhead box M1
2.00178e-24	-0.102483	0.453	0.691	4.00355e-21	3	TCF19	transcription factor 19
4.39591e-15	-0.103106	0.291	0.558	8.79181e-12	3	UBALD2	UBA like domain containing 2
6.15768e-27	-0.103192	0.261	0.585	1.23154e-23	3	NMB	neuromedin B
1.04675e-05	-0.104385	0.763	0.913	0.020935	3	C1orf198	chromosome 1 open reading frame 198
1.22344e-19	-0.104438	0.477	0.707	2.44688e-16	3	CKAP2	cytoskeleton associated protein 2
8.88662e-15	-0.104558	0.538	0.742	1.77732e-11	3	MCM7	minichromosome maintenance complex component 7
1.2099e-08	-0.105283	0.676	0.865	2.4198e-05	3	NREP	neuronal regeneration related protein
4.40596e-26	-0.105581	0.468	0.695	8.81192e-23	3	GTSE1	G2 and S-phase expressed 1
3.17757e-19	-0.105606	0.474	0.702	6.35513e-16	3	CEP55	centrosomal protein 55
9.20499e-29	-0.106679	0.396	0.63	1.841e-25	3	LINC01705	long intergenic non-protein coding RNA 1705
1.04113e-06	-0.107824	0.327	0.502	0.00208226	3	SAP30	Sin3A associated protein 30
1.60035e-24	-0.109249	0.456	0.661	3.2007e-21	3	FOXD1	forkhead box D1
8.70937e-07	-0.109451	0.775	0.924	0.00174187	3	TGFB1I1	transforming growth factor beta 1 induced transcript 1
2.50097e-09	-0.109451	0.574	0.79	5.00194e-06	3	PARP1	poly(ADP-ribose) polymerase 1
5.93686e-45	-0.109519	1	1	1.18737e-41	3	MT2A	metallothionein 2A
1.04839e-25	-0.109748	0.502	0.708	2.09678e-22	3	FOXC2	forkhead box C2
6.13953e-06	-0.109773	0.709	0.849	0.0122791	3	SNAI2	snail family transcriptional repressor 2
1.2599e-06	-0.110136	0.811	0.928	0.0025198	3	TCEAL4	transcription elongation factor A like 4
1.29213e-06	-0.112082	0.835	0.956	0.00258426	3	NQO1	NAD(P)H quinone dehydrogenase 1
6.92876e-16	-0.112091	0.357	0.623	1.38575e-12	3	ARL4A	ADP ribosylation factor like GTPase 4A
1.3435e-23	-0.113098	0.426	0.669	2.687e-20	3	MYBL2	MYB proto-oncogene like 2
6.53312e-07	-0.113481	0.889	0.964	0.00130662	3	CDKN1A	cyclin dependent kinase inhibitor 1A
4.57116e-10	-0.113645	0.598	0.816	9.14232e-07	3	ATOH8	atonal bHLH transcription factor 8
4.42075e-33	-0.11367	0.435	0.666	8.84149e-30	3	CDK1	cyclin dependent kinase 1
2.80024e-08	-0.114652	0.844	0.938	5.60048e-05	3	ZFP36L1	ZFP36 ring finger protein like 1
4.74143e-34	-0.115769	0.432	0.675	9.48286e-31	3	C16orf74	chromosome 16 open reading frame 74
2.3375e-09	-0.116186	0.634	0.81	4.675e-06	3	SLBP	stem-loop binding protein
2.42715e-06	-0.116489	0.763	0.894	0.00485429	3	ZNF503	zinc finger protein 503
3.991e-15	-0.117348	0.553	0.802	7.982e-12	3	RRM2	ribonucleotide reductase regulatory subunit M2
5.51477e-16	-0.117959	0.514	0.758	1.10295e-12	3	USP1	ubiquitin specific peptidase 1
4.06659e-10	-0.119379	0.955	0.988	8.13317e-07	3	PRRX1	paired related homeobox 1
3.50386e-23	-0.119505	0.502	0.721	7.00772e-20	3	LPXN	leupaxin
1.6874e-25	-0.119727	0.997	1	3.37481e-22	3	MYL12A	myosin light chain 12A
8.95629e-06	-0.119811	0.7	0.809	0.0179126	3	MEDAG	mesenteric estrogen dependent adipogenesis
3.56856e-34	-0.120082	0.444	0.668	7.13712e-31	3	GINS2	GINS complex subunit 2
4.00976e-25	-0.12039	0.483	0.72	8.01953e-22	3	CENPK	centromere protein K
8.48344e-09	-0.12137	0.568	0.783	1.69669e-05	3	PHLDA1	pleckstrin homology like domain family A member 1
0.0016675	-0.121731	0.583	0.7	1	3	GPX3	glutathione peroxidase 3
4.71366e-10	-0.122038	0.646	0.833	9.42732e-07	3	SPDL1	spindle apparatus coiled-coil protein 1
3.20736e-23	-0.12254	0.483	0.716	6.41471e-20	3	CDA	cytidine deaminase
2.23428e-09	-0.123664	0.832	0.952	4.46857e-06	3	METRNL	meteorin like, glial cell differentiation regulator
5.82004e-10	-0.124271	0.613	0.844	1.16401e-06	3	GADD45A	growth arrest and DNA damage inducible alpha
4.46848e-10	-0.125429	0.517	0.751	8.93696e-07	3	FBXO32	F-box protein 32
3.66406e-35	-0.125609	0.423	0.669	7.32811e-32	3	CENPM	centromere protein M
1.4425e-22	-0.125784	0.474	0.711	2.885e-19	3	SCG5	secretogranin V
3.91861e-39	-0.126433	0.222	0.594	7.83722e-36	3	HIST1H1C	None
7.72633e-09	-0.126591	0.727	0.9	1.54527e-05	3	ANKRD1	ankyrin repeat domain 1
4.95527e-06	-0.130789	0.453	0.632	0.00991054	3	H1FX	None
3.60018e-09	-0.133037	0.802	0.946	7.20035e-06	3	PDLIM7	PDZ and LIM domain 7
1.28614e-31	-0.133985	0.426	0.683	2.57227e-28	3	CCDC34	coiled-coil domain containing 34
6.71452e-26	-0.134212	0.477	0.74	1.3429e-22	3	MKI67	marker of proliferation Ki-67
7.96402e-21	-0.134658	0.52	0.754	1.5928e-17	3	GMNN	geminin DNA replication inhibitor
2.59977e-11	-0.13572	0.823	0.95	5.19954e-08	3	DDAH1	dimethylarginine dimethylaminohydrolase 1
4.59432e-36	-0.137124	0.414	0.671	9.18864e-33	3	SVIP	small VCP interacting protein
9.54834e-09	-0.137614	0.853	0.979	1.90967e-05	3	CITED2	Cbp/p300 interacting transactivator with Glu/Asp rich carboxy-terminal domain 2
4.49649e-12	-0.137669	0.697	0.886	8.99298e-09	3	OAF	out at first homolog
9.90872e-24	-0.137772	0.982	1	1.98174e-20	3	HSPB1	heat shock protein family B (small) member 1
8.23838e-11	-0.14155	0.772	0.92	1.64768e-07	3	RHOBTB3	Rho related BTB domain containing 3
3.79047e-38	-0.141865	1	1	7.58094e-35	3	CALM2	calmodulin 2
8.81139e-39	-0.141904	0.459	0.704	1.76228e-35	3	MYEOV	calmodulin 3
6.0132e-29	-0.142218	0.486	0.731	1.20264e-25	3	CRABP2	calmodulin 1
1.66817e-07	-0.143528	0.408	0.557	0.000333634	3	SELENOP	myeloma overexpressed
9.84461e-06	-0.143608	0.429	0.567	0.0196892	3	SOD2	cellular retinoic acid binding protein 2
1.54336e-20	-0.14522	0.583	0.8	3.08673e-17	3	C9orf3	selenoprotein P
5.5418e-10	-0.145452	0.694	0.885	1.10836e-06	3	LBH	superoxide dismutase 2
3.70786e-12	-0.146076	0.838	0.951	7.41572e-09	3	LGALS3	None
2.94159e-16	-0.147029	0.868	0.979	5.88318e-13	3	NEK7	LBH regulator of WNT signaling pathway
6.85032e-23	-0.148694	0.502	0.768	1.37006e-19	3	DNAJC9	galectin 3
1.95742e-09	-0.14917	0.408	0.621	3.91483e-06	3	MSX1	NIMA related kinase 7
3.05719e-10	-0.150394	0.787	0.915	6.11437e-07	3	SRSF7	DnaJ heat shock protein family (Hsp40) member C9
8.43973e-15	-0.151164	0.847	0.963	1.68795e-11	3	FSCN1	msh homeobox 1
4.31564e-36	-0.151924	0.393	0.718	8.63127e-33	3	UBE2T	serine and arginine rich splicing factor 7
1.91678e-26	-0.151985	0.979	0.999	3.83355e-23	3	CYTOR	fascin actin-bundling protein 1
5.00393e-08	-0.152487	0.471	0.657	0.000100079	3	GLUL	ubiquitin conjugating enzyme E2 T
1.7791e-17	-0.153422	0.571	0.822	3.55819e-14	3	TOP2A	cytoskeleton regulator RNA
8.01074e-19	-0.154422	0.58	0.824	1.60215e-15	3	TYMS	glutamate-ammonia ligase
1.14716e-41	-0.154655	0.417	0.687	2.29431e-38	3	PBK	DNA topoisomerase II alpha
9.52705e-20	-0.155283	0.676	0.876	1.90541e-16	3	IL33	thymidylate synthetase
5.35547e-09	-0.155307	0.529	0.704	1.07109e-05	3	CCDC71L	PDZ binding kinase
1.70403e-07	-0.158203	0.73	0.859	0.000340806	3	AKR1C1	interleukin 33
2.89199e-10	-0.159183	0.697	0.874	5.78398e-07	3	GLRX	coiled-coil domain containing 71 like
1.07689e-27	-0.159285	0.994	0.998	2.15379e-24	3	CRYAB	aldo-keto reductase family 1 member C1
3.96279e-12	-0.159833	0.739	0.938	7.92558e-09	3	FHL2	glutaredoxin
9.7332e-22	-0.162146	0.544	0.784	1.94664e-18	3	HOXB2	crystallin alpha B
8.62622e-14	-0.162805	0.775	0.926	1.72524e-10	3	KCTD20	four and a half LIM domains 2
2.46529e-26	-0.163293	0.348	0.703	4.93057e-23	3	LITAF	homeobox B2
3.04897e-27	-0.165615	0.48	0.751	6.09794e-24	3	DHFR	potassium channel tetramerization domain containing 20
3.84107e-75	-0.166894	1	1	7.68215e-72	3	LGALS1	lipopolysaccharide induced TNF factor
3.48309e-09	-0.166974	0.462	0.639	6.96619e-06	3	TWISTNB	dihydrofolate reductase
1.98701e-19	-0.167331	0.649	0.856	3.97403e-16	3	CXXC5	galectin 1
3.26714e-15	-0.168022	0.526	0.777	6.53427e-12	3	AKR1B1	None
2.24073e-31	-0.169453	0.976	0.994	4.48147e-28	3	CSRP1	CXXC finger protein 5
5.79584e-49	-0.170002	1	1	1.15917e-45	3	ID3	aldo-keto reductase family 1 member B
1.27919e-25	-0.170494	0.517	0.783	2.55838e-22	3	LINC01133	cysteine and glycine rich protein 1
5.1263e-17	-0.17129	0.895	0.981	1.02526e-13	3	SPHK1	inhibitor of DNA binding 3, HLH protein
3.52687e-18	-0.171569	0.592	0.811	7.05375e-15	3	CNN1	long intergenic non-protein coding RNA 1133
4.46814e-22	-0.172757	0.477	0.789	8.93627e-19	3	C1orf56	sphingosine kinase 1
1.63661e-10	-0.173091	0.637	0.768	3.27321e-07	3	SOX4	calponin 1
7.6157e-13	-0.174047	0.535	0.737	1.52314e-09	3	CEBPD	chromosome 1 open reading frame 56
7.37637e-17	-0.17484	0.604	0.834	1.47527e-13	3	CYGB	SRY-box transcription factor 4
1.80335e-11	-0.177061	0.315	0.551	3.60671e-08	3	CRNDE	CCAAT enhancer binding protein delta
6.98948e-37	-0.178414	0.595	0.838	1.3979e-33	3	TK1	cytoglobin
2.19446e-33	-0.184014	0.85	0.974	4.38893e-30	3	MGLL	colorectal neoplasia differentially expressed
1.21245e-35	-0.184461	0.492	0.761	2.4249e-32	3	UBE2C	thymidine kinase 1
2.3166e-19	-0.185951	0.856	0.978	4.6332e-16	3	TCEAL9	monoglyceride lipase
1.33229e-21	-0.187241	0.91	0.972	2.66458e-18	3	ID1	ubiquitin conjugating enzyme E2 C
1.55825e-15	-0.187847	0.676	0.892	3.11651e-12	3	PXDC1	transcription elongation factor A like 9
1.55433e-32	-0.191483	0.471	0.75	3.10866e-29	3	PTTG1	inhibitor of DNA binding 1, HLH protein
1.851e-20	-0.192212	0.589	0.844	3.70199e-17	3	PRRX2	PX domain containing 1
1.62782e-15	-0.192559	0.607	0.853	3.25565e-12	3	PDLIM1	PTTG1 regulator of sister chromatid separation, securin
1.22059e-44	-0.19494	0.438	0.715	2.44117e-41	3	CDKN3	paired related homeobox 2
1.40448e-29	-0.196058	0.67	0.858	2.80896e-26	3	KCNMA1	PDZ and LIM domain 1
5.62664e-22	-0.197149	0.667	0.882	1.12533e-18	3	CACYBP	cyclin dependent kinase inhibitor 3
1.75563e-19	-0.197442	0.808	0.969	3.51126e-16	3	CNN3	potassium calcium-activated channel subfamily M alpha 1
4.97488e-18	-0.198332	0.829	0.957	9.94977e-15	3	RHOB	calcyclin binding protein
3.22863e-18	-0.199406	0.832	0.939	6.45727e-15	3	HSPB6	calponin 3
3.30853e-32	-0.199849	0.991	1	6.61706e-29	3	MT1E	ras homolog family member B
1.07187e-21	-0.201757	0.652	0.893	2.14375e-18	3	CBX1	heat shock protein family B (small) member 6
5.61655e-21	-0.208202	0.766	0.936	1.12331e-17	3	ANP32B	metallothionein 1E
5.13475e-31	-0.208279	0.505	0.797	1.02695e-27	3	HSPB2	chromobox 1
1.3449e-70	-0.209191	0.994	1	2.6898e-67	3	DSTN	acidic nuclear phosphoprotein 32 family member B
1.00905e-35	-0.210779	0.595	0.862	2.0181e-32	3	CRIP2	heat shock protein family B (small) member 2
8.60796e-35	-0.210872	0.48	0.781	1.72159e-31	3	H2AFX	destrin, actin depolymerizing factor
8.60569e-41	-0.210951	0.483	0.791	1.72114e-37	3	BIRC5	cysteine rich protein 2
2.28962e-17	-0.212739	0.691	0.88	4.57923e-14	3	ID2	None
2.67214e-21	-0.214647	0.697	0.932	5.34428e-18	3	BNIP3	baculoviral IAP repeat containing 5
1.74005e-76	-0.21723	0.997	1	3.4801e-73	3	RPL13A	inhibitor of DNA binding 2
1.03195e-45	-0.221879	0.832	0.967	2.0639e-42	3	HSPB7	BCL2 interacting protein 3
3.4736e-33	-0.223308	0.474	0.784	6.94721e-30	3	CKS1B	ribosomal protein L13a
6.76704e-41	-0.224082	0.372	0.728	1.35341e-37	3	CAMK2N1	heat shock protein family B (small) member 7
2.5605e-05	-0.224562	0.61	0.709	0.05121	3	MGP	CDC28 protein kinase regulatory subunit 1B
2.86433e-29	-0.224852	0.589	0.836	5.72866e-26	3	DTYMK	calcium/calmodulin dependent protein kinase II inhibitor 1
1.60317e-29	-0.225804	0.562	0.851	3.20635e-26	3	RPA3	matrix Gla protein
1.60965e-40	-0.226223	0.565	0.843	3.21931e-37	3	SKA2	deoxythymidylate kinase
2.62092e-24	-0.226635	0.787	0.944	5.24184e-21	3	H2AFJ	replication protein A3
2.65504e-46	-0.228119	0.48	0.769	5.31009e-43	3	ADIRF	spindle and kinetochore associated complex subunit 2
1.31146e-29	-0.229504	0.757	0.955	2.62291e-26	3	SMS	H2A.J histone
1.36733e-40	-0.23203	0.952	0.995	2.73467e-37	3	BASP1	adipogenesis regulatory factor
1.01643e-132	-0.232371	1	1	2.03287e-129	3	TMSB4X	spermine synthase
1.3607e-26	-0.234351	0.724	0.933	2.72141e-23	3	MRAS	brain abundant membrane attached signal protein 1
1.18032e-87	-0.234372	0.997	1	2.36064e-84	3	TXN	thymosin beta 4 X-linked
4.0595e-48	-0.234695	0.435	0.754	8.11899e-45	3	RPL39L	muscle RAS oncogene homolog
3.6211e-49	-0.235502	0.523	0.823	7.24221e-46	3	PCLAF	thioredoxin
5.491e-57	-0.237054	0.97	1	1.0982e-53	3	HMGB1	ribosomal protein L39 like
1.49392e-139	-0.237848	1	1	2.98784e-136	3	TMSB10	PCNA clamp associated factor
5.48309e-24	-0.23831	0.61	0.89	1.09662e-20	3	DUT	high mobility group box 1
7.84571e-36	-0.242621	0.871	0.986	1.56914e-32	3	HNRNPAB	thymosin beta 10
7.48513e-97	-0.243038	1	1	1.49703e-93	3	RPS27L	deoxyuridine triphosphatase
1.12594e-35	-0.243263	0.547	0.85	2.25188e-32	3	CENPW	heterogeneous nuclear ribonucleoprotein A/B
1.49405e-46	-0.244527	0.97	1	2.9881e-43	3	S100A10	ribosomal protein S27 like
9.20086e-21	-0.246183	0.441	0.72	1.84017e-17	3	DUSP23	centromere protein W
2.17635e-37	-0.246384	0.859	0.976	4.35269e-34	3	YWHAH	S100 calcium binding protein A10
1.03873e-25	-0.247815	0.616	0.855	2.07747e-22	3	HMGB2	dual specificity phosphatase 23
8.69159e-18	-0.250126	0.486	0.834	1.73832e-14	3	LRRC75A	tyrosine 3-monooxygenase/tryptophan 5-monooxygenase activation protein eta
9.64094e-34	-0.251435	0.559	0.847	1.92819e-30	3	CKS2	high mobility group box 2
9.57195e-20	-0.256833	0.411	0.677	1.91439e-16	3	TWIST1	leucine rich repeat containing 75A
2.93096e-28	-0.257757	0.565	0.855	5.86192e-25	3	MRPS6	CDC28 protein kinase regulatory subunit 2
3.54285e-32	-0.258779	0.625	0.896	7.08569e-29	3	GNG11	twist family bHLH transcription factor 1
8.53281e-140	-0.261188	1	1	1.70656e-136	3	RPS2	mitochondrial ribosomal protein S6
2.11643e-30	-0.272558	0.88	0.938	4.23286e-27	3	MT1X	G protein subunit gamma 11
7.27606e-58	-0.273174	0.901	0.992	1.45521e-54	3	PHLDA2	ribosomal protein S2
9.30923e-37	-0.273308	0.664	0.907	1.86185e-33	3	STMN1	metallothionein 1X
2.58545e-32	-0.276933	0.559	0.858	5.17091e-29	3	LSM5	pleckstrin homology like domain family A member 2
9.13428e-68	-0.277382	0.952	0.995	1.82686e-64	3	S100A16	stathmin 1
4.43704e-71	-0.277634	0.976	0.997	8.87407e-68	3	S100A4	LSM5 homolog, U6 small nuclear RNA and mRNA degradation associated
2.99523e-150	-0.278685	1	1	5.99047e-147	3	FTH1	S100 calcium binding protein A16
6.27164e-54	-0.279212	0.937	0.996	1.25433e-50	3	LMO4	S100 calcium binding protein A4
1.06176e-149	-0.279491	1	1	2.12352e-146	3	FTL	ferritin heavy chain 1
2.75918e-37	-0.297603	0.73	0.945	5.51837e-34	3	FABP5	LIM domain only 4
1.35221e-42	-0.299172	0.826	0.975	2.70442e-39	3	NUPR1	ferritin light chain
2.19426e-115	-0.299705	0.997	1	4.38852e-112	3	SH3BGRL3	fatty acid binding protein 5
5.80677e-52	-0.300526	0.799	0.977	1.16135e-48	3	HMGA1	nuclear protein 1, transcriptional regulator
1.75989e-43	-0.312436	0.706	0.944	3.51979e-40	3	H2AFV	SH3 domain binding glutamate rich protein like 3
1.44988e-46	-0.313707	0.628	0.895	2.89975e-43	3	CHCHD10	high mobility group AT-hook 1
2.72379e-46	-0.314722	0.652	0.914	5.44759e-43	3	CENPX	None
2.47808e-42	-0.317465	0.769	0.968	4.95616e-39	3	DEK	coiled-coil-helix-coiled-coil-helix domain containing 10
1.04704e-174	-0.32012	1	1	2.09408e-171	3	RPS12	centromere protein X
5.70254e-120	-0.320546	0.982	1	1.14051e-116	3	PTMA	DEK proto-oncogene
1.19909e-50	-0.320861	0.784	0.972	2.39819e-47	3	RANBP1	ribosomal protein S12
8.49189e-64	-0.322777	0.937	0.996	1.69838e-60	3	H2AFZ	prothymosin alpha
1.15154e-49	-0.323872	0.7	0.941	2.30309e-46	3	UBE2S	RAN binding protein 1
3.03576e-35	-0.32444	0.571	0.856	6.07152e-32	3	RAB31	None
2.51472e-54	-0.326893	0.793	0.968	5.02944e-51	3	ROMO1	ubiquitin conjugating enzyme E2 S
8.54296e-108	-0.332097	0.931	0.998	1.70859e-104	3	MIR4435-2HG	RAB31, member RAS oncogene family
3.53534e-67	-0.332744	0.88	0.992	7.07068e-64	3	COX7A1	reactive oxygen species modulator 1
1.57818e-54	-0.333434	0.697	0.95	3.15637e-51	3	RFLNB	MIR4435-2 host gene
1.89534e-55	-0.337561	0.886	0.992	3.79067e-52	3	RPL22L1	cytochrome c oxidase subunit 7A1
1.33446e-51	-0.340244	0.763	0.97	2.66892e-48	3	HMGN2	refilin B
2.79046e-36	-0.342326	0.601	0.903	5.58092e-33	3	MT1M	ribosomal protein L22 like 1
9.55948e-131	-0.34635	0.988	1	1.9119e-127	3	OST4	high mobility group nucleosomal binding domain 2
1.14924e-149	-0.348898	0.997	1	2.29849e-146	3	ATP5F1E	metallothionein 1M
1.10166e-62	-0.351352	0.829	0.995	2.20332e-59	3	PDLIM2	oligosaccharyltransferase complex subunit 4, non-catalytic
1.33593e-154	-0.354245	1	1	2.67187e-151	3	SERF2	ATP synthase F1 subunit epsilon
3.27115e-113	-0.366019	0.94	0.998	6.5423e-110	3	C12orf75	PDZ and LIM domain 2
6.02539e-49	-0.36794	0.637	0.926	1.20508e-45	3	EIF4EBP1	small EDRK-rich factor 2
1.22922e-120	-0.368836	0.961	1	2.45845e-117	3	RPS20	chromosome 12 open reading frame 75
3.33567e-87	-0.390049	0.88	0.991	6.67134e-84	3	RPL31	eukaryotic translation initiation factor 4E binding protein 1
5.49083e-80	-0.39053	0.796	0.985	1.09817e-76	3	NDUFAF8	ribosomal protein S20
1.47858e-166	-0.402213	0.991	1	2.95715e-163	3	RPL12	ribosomal protein L31
6.4914e-77	-0.409269	0.73	0.975	1.29828e-73	3	NME4	NADH:ubiquinone oxidoreductase complex assembly factor 8
1.30586e-88	-0.426187	0.763	0.983	2.61172e-85	3	SELENOW	ribosomal protein L12
5.71764e-99	-0.553729	0.835	0.991	1.14353e-95	3	HIST1H4C	NME/NM23 nucleoside diphosphate kinase 4
							selenoprotein W
							None

## Sheet: cluster_4
p_val	avg_log2FC	pct.1	pct.2	p_val_adj	cluster	gene
7.95113e-35	1.22978	0.911	0.777	1.59023e-31	4	CD36	CD36 molecule
3.30185e-33	1.06199	0.867	0.308	6.6037e-30	4	APOE	apolipoprotein E
3.84507e-34	1.05521	0.844	0.549	7.69014e-31	4	ADGRF5	adhesion G protein-coupled receptor F5
1.29167e-41	1.01354	0.878	0.481	2.58334e-38	4	ACTG2	actin gamma 2, smooth muscle
5.39184e-47	0.984146	0.922	0.578	1.07837e-43	4	NES	nestin
6.11707e-54	0.929493	1	0.925	1.22341e-50	4	CTSD	cathepsin D
4.06329e-22	0.914556	0.744	0.252	8.12658e-19	4	FABP4	fatty acid binding protein 4
6.76614e-24	0.884061	0.844	0.661	1.35323e-20	4	SYNPO2	synaptopodin 2
1.64568e-28	0.876722	0.911	0.748	3.29136e-25	4	TINAGL1	tubulointerstitial nephritis antigen like 1
4.30207e-30	0.836866	0.9	0.591	8.60414e-27	4	PPP1R14A	protein phosphatase 1 regulatory inhibitor subunit 14A
1.89035e-51	0.835772	1	0.889	3.78071e-48	4	HLA-B	major histocompatibility complex, class I, B
1.72122e-27	0.83091	0.889	0.637	3.44244e-24	4	CCL2	C-C motif chemokine ligand 2
7.36173e-35	0.798996	0.867	0.285	1.47235e-31	4	A2M	alpha-2-macroglobulin
4.98657e-44	0.795402	0.978	0.742	9.97315e-41	4	SRGN	serglycin
7.42643e-15	0.790455	0.722	0.329	1.48529e-11	4	CXCL8	C-X-C motif chemokine ligand 8
4.23246e-19	0.788466	0.767	0.421	8.46492e-16	4	C11orf96	chromosome 11 open reading frame 96
1.46066e-35	0.766825	0.878	0.547	2.92131e-32	4	ACAN	aggrecan
4.58147e-12	0.765347	0.856	0.625	9.16295e-09	4	FUCA1	alpha-L-fucosidase 1
5.42679e-20	0.764652	0.778	0.429	1.08536e-16	4	NDUFA4L2	NDUFA4 mitochondrial complex associated like 2
3.36707e-24	0.737597	0.778	0.392	6.73413e-21	4	EDIL3	EGF like repeats and discoidin domains 3
1.68477e-16	0.71102	0.767	0.5	3.36953e-13	4	HLA-DRA	major histocompatibility complex, class II, DR alpha
2.46842e-16	0.69948	0.789	0.675	4.93685e-13	4	ITGA1	integrin subunit alpha 1
2.41943e-37	0.696141	0.867	0.545	4.83885e-34	4	RGS16	regulator of G protein signaling 16
1.13597e-13	0.694948	0.756	0.59	2.27194e-10	4	MCAM	melanoma cell adhesion molecule
1.07938e-35	0.68615	0.844	0.372	2.15876e-32	4	CD74	CD74 molecule
6.28634e-11	0.685143	0.733	0.558	1.25727e-07	4	SOD2	superoxide dismutase 2
1.95431e-34	0.660504	0.9	0.566	3.90863e-31	4	JAG1	jagged canonical Notch ligand 1
9.90778e-25	0.659448	0.756	0.27	1.98156e-21	4	CPE	carboxypeptidase E
1.41709e-32	0.656943	0.844	0.462	2.83418e-29	4	CCL3	C-C motif chemokine ligand 3
7.55991e-07	0.650297	0.733	0.451	0.00151198	4	LAPTM5	lysosomal protein transmembrane 5
0.000176985	0.632841	0.578	0.461	0.353969	4	ACP5	acid phosphatase 5, tartrate resistant
3.31179e-37	0.615415	0.844	0.486	6.62359e-34	4	GLDN	gliomedin
1.63314e-10	0.609216	0.744	0.448	3.26628e-07	4	FCER1G	Fc epsilon receptor Ig
3.63766e-25	0.602296	0.989	0.91	7.27532e-22	4	GPNMB	glycoprotein nmb
2.65005e-27	0.580603	0.9	0.576	5.30009e-24	4	ZEB2	zinc finger E-box binding homeobox 2
0.00244325	0.577826	0.578	0.489	1	4	HLA-DRB1	major histocompatibility complex, class II, DR beta 1
1.65518e-18	0.574308	0.944	0.91	3.31035e-15	4	MYLK	myosin light chain kinase
2.66726e-18	0.572533	0.756	0.383	5.33453e-15	4	COL18A1	collagen type XVIII alpha 1 chain
2.38139e-05	0.570568	0.344	0.077	0.0476278	4	CD14	CD14 molecule
2.32717e-14	0.570175	0.9	0.961	4.65434e-11	4	ACTA2	actin alpha 2, smooth muscle
0.00158201	0.569047	0.367	0.193	1	4	CXCL3	C-X-C motif chemokine ligand 3
2.51188e-35	0.564935	1	0.963	5.02377e-32	4	PSAP	prosaposin
2.61598e-26	0.563106	0.889	0.697	5.23195e-23	4	ANGPTL4	angiopoietin like 4
1.02923e-50	0.546108	0.867	0.263	2.05845e-47	4	WFDC1	WAP four-disulfide core domain 1
2.07934e-43	0.538175	0.878	0.482	4.15869e-40	4	GMFG	glia maturation factor gamma
1.66468e-29	0.528921	0.967	0.925	3.32936e-26	4	PPME1	protein phosphatase methylesterase 1
5.93603e-19	0.528777	0.8	0.6	1.18721e-15	4	ARHGDIB	Rho GDP dissociation inhibitor beta
3.40876e-25	0.52266	0.889	0.585	6.81753e-22	4	CD68	CD68 molecule
6.31023e-38	0.520868	0.844	0.467	1.26205e-34	4	LCP1	lymphocyte cytosolic protein 1
3.21798e-14	0.514323	0.722	0.444	6.43595e-11	4	MAF	MAF bZIP transcription factor
4.65624e-23	0.51023	0.733	0.241	9.31247e-20	4	C1QA	complement C1q A chain
3.45967e-24	0.509028	0.756	0.231	6.91935e-21	4	FAM107B	family with sequence similarity 107 member B
1.11325e-23	0.507822	0.922	0.991	2.2265e-20	4	COL4A1	collagen type IV alpha 1 chain
1.12809e-15	0.50696	0.944	0.912	2.25619e-12	4	CTSZ	cathepsin Z
0.000131533	0.502151	0.322	0.525	0.263066	4	SPP1	secreted phosphoprotein 1
5.86265e-21	0.493296	0.856	0.443	1.17253e-17	4	TFPI	tissue factor pathway inhibitor
1.93518e-12	0.492075	0.867	0.934	3.87036e-09	4	IGFBP5	insulin like growth factor binding protein 5
6.09823e-19	0.490679	0.922	0.8	1.21965e-15	4	FILIP1L	filamin A interacting protein 1 like
1.36852e-14	0.486088	0.944	0.861	2.73704e-11	4	LGMN	legumain
1.70781e-13	0.485523	0.844	0.721	3.41563e-10	4	FHL1	four and a half LIM domains 1
7.47316e-30	0.485362	0.778	0.217	1.49463e-26	4	CD84	CD84 molecule
2.40249e-15	0.480641	0.822	0.606	4.80498e-12	4	CSRP2	cysteine and glycine rich protein 2
7.41477e-11	0.474873	0.556	0.09	1.48295e-07	4	AOC3	amine oxidase copper containing 3
2.12297e-17	0.471439	0.889	0.665	4.24595e-14	4	EPAS1	endothelial PAS domain protein 1
1.11804e-11	0.470352	0.6	0.263	2.23608e-08	4	MYH11	myosin heavy chain 11
1.29926e-41	0.463802	0.822	0.223	2.59852e-38	4	BST2	bone marrow stromal cell antigen 2
4.91994e-06	0.458173	0.589	0.317	0.00983988	4	CCL4	C-C motif chemokine ligand 4
0.00126629	0.458042	0.356	0.46	1	4	CYBB	cytochrome b-245 beta chain
7.0747e-23	0.455113	0.844	0.537	1.41494e-19	4	S100A9	S100 calcium binding protein A9
1.2626e-26	0.454111	0.956	0.993	2.5252e-23	4	COL4A2	collagen type IV alpha 2 chain
0.00023885	0.453899	0.811	0.543	0.4777	4	C15orf48	chromosome 15 open reading frame 48
6.03975e-12	0.452764	0.756	0.487	1.20795e-08	4	ID4	inhibitor of DNA binding 4, HLH protein
4.15197e-18	0.450223	0.9	0.813	8.30393e-15	4	VEGFA	vascular endothelial growth factor A
2.97294e-12	0.44857	0.922	0.879	5.94588e-09	4	AEBP1	AE binding protein 1
8.2324e-09	0.446209	0.6	0.261	1.64648e-05	4	COL5A3	collagen type V alpha 3 chain
0.00202137	0.445319	0.4	0.212	1	4	CXCL2	C-X-C motif chemokine ligand 2
0.00714848	0.443525	0.522	0.373	1	4	C5AR1	complement C5a receptor 1
5.33734e-14	0.441033	0.889	0.686	1.06747e-10	4	GM2A	GM2 ganglioside activator
6.36537e-05	0.440844	0.833	0.657	0.127307	4	CYP1B1	cytochrome P450 family 1 subfamily B member 1
7.3109e-47	0.438585	0.833	0.362	1.46218e-43	4	GPR183	G protein-coupled receptor 183
9.66626e-19	0.437146	0.611	0.284	1.93325e-15	4	C1QC	complement C1q C chain
7.8072e-34	0.432009	0.778	0.296	1.56144e-30	4	MSR1	macrophage scavenger receptor 1
3.65579e-12	0.431012	0.789	0.507	7.31157e-09	4	CRISPLD2	cysteine rich secretory protein LCCL domain containing 2
1.61487e-18	0.427061	0.778	0.403	3.22974e-15	4	SORT1	sortilin 1
1.00708e-07	0.42213	0.8	0.7	0.000201415	4	PLD3	phospholipase D family member 3
2.64841e-115	0.419421	0.822	0.064	5.29683e-112	4	CD4	CD4 molecule
7.10288e-22	0.417071	0.789	0.473	1.42058e-18	4	PLA2G7	phospholipase A2 group VII
5.57807e-16	0.41671	0.922	0.683	1.11561e-12	4	LITAF	lipopolysaccharide induced TNF factor
1.2601e-33	0.398371	0.822	0.476	2.5202e-30	4	VAMP8	vesicle associated membrane protein 8
2.19795e-24	0.397706	0.856	0.385	4.3959e-21	4	LACC1	laccase domain containing 1
2.883e-06	0.396576	0.478	0.117	0.00576601	4	IGFBP2	insulin like growth factor binding protein 2
4.31413e-08	0.396	0.644	0.452	8.62826e-05	4	EFHD1	EF-hand domain family member D1
0.00316067	0.395932	0.456	0.339	1	4	STAB1	stabilin 1
2.13225e-09	0.391188	0.911	0.801	4.2645e-06	4	LIPA	lipase A, lysosomal acid type
1.32772e-09	0.390452	0.733	0.506	2.65544e-06	4	SUSD2	sushi domain containing 2
1.27518e-22	0.389511	0.856	0.712	2.55036e-19	4	ITGA3	integrin subunit alpha 3
1.27653e-23	0.383181	0.856	0.7	2.55306e-20	4	IL7R	interleukin 7 receptor
9.01151e-09	0.378294	0.789	0.73	1.8023e-05	4	NOTCH3	notch receptor 3
1.33015e-25	0.37735	0.756	0.412	2.66031e-22	4	ITGA7	integrin subunit alpha 7
9.17308e-13	0.373456	0.9	0.741	1.83462e-09	4	TP53I11	tumor protein p53 inducible protein 11
2.05101e-13	0.369313	0.633	0.371	4.10203e-10	4	FPR3	formyl peptide receptor 3
3.70398e-07	0.368289	0.567	0.165	0.000740795	4	TMEM176B	transmembrane protein 176B
1.28587e-18	0.362892	0.844	0.635	2.57175e-15	4	PDLIM3	PDZ and LIM domain 3
2.91909e-08	0.361127	0.622	0.312	5.83818e-05	4	PLTP	phospholipid transfer protein
4.59257e-56	0.358486	0.811	0.106	9.18514e-53	4	SLCO2B1	solute carrier organic anion transporter family member 2B1
7.02485e-21	0.354616	0.689	0.344	1.40497e-17	4	SGIP1	SH3GL interacting endocytic adaptor 1
3.07839e-09	0.35118	0.8	0.583	6.15678e-06	4	CARMN	cardiac mesoderm enhancer-associated non-coding RNA
3.35765e-36	0.346387	0.789	0.287	6.71529e-33	4	WISP2	None
9.79187e-18	0.341314	0.989	0.997	1.95837e-14	4	IGFBP7	insulin like growth factor binding protein 7
4.17339e-15	0.340676	0.933	0.88	8.34678e-12	4	FOS	Fos proto-oncogene, AP-1 transcription factor subunit
2.77271e-15	0.337823	0.711	0.267	5.54542e-12	4	FAM213A	None
2.76237e-05	0.337574	0.322	0.13	0.0552473	4	ITGB2	integrin subunit beta 2
8.06704e-13	0.335229	0.856	0.761	1.61341e-09	4	PDGFRB	platelet derived growth factor receptor beta
2.29355e-08	0.332568	0.989	0.966	4.5871e-05	4	CTSL	cathepsin L
0.000656787	0.330474	0.489	0.316	1	4	CCL4L2	C-C motif chemokine ligand 4 like 2
1.87445e-06	0.32954	0.567	0.32	0.00374889	4	MAFB	MAF bZIP transcription factor B
4.69587e-17	0.327217	0.778	0.545	9.39173e-14	4	DAAM2	dishevelled associated activator of morphogenesis 2
7.63673e-06	0.326216	0.633	0.52	0.0152735	4	TNS3	tensin 3
7.83907e-16	0.324054	0.756	0.514	1.56781e-12	4	INPP4B	inositol polyphosphate-4-phosphatase type II B
8.36747e-07	0.323837	0.789	0.676	0.00167349	4	NID1	nidogen 1
2.14746e-22	0.322672	0.922	0.72	4.29493e-19	4	ECM1	extracellular matrix protein 1
4.44614e-23	0.321821	0.856	0.61	8.89228e-20	4	TRPV2	transient receptor potential cation channel subfamily V member 2
1.35172e-08	0.321581	0.967	0.979	2.70343e-05	4	POSTN	periostin
1.31165e-23	0.320084	0.578	0.063	2.6233e-20	4	ESAM	endothelial cell adhesion molecule
0.00300976	0.316841	0.367	0.309	1	4	MPEG1	macrophage expressed 1
1.37062e-26	0.316533	1	0.99	2.74125e-23	4	MT-ND5	mitochondrially encoded NADH:ubiquinone oxidoreductase core subunit 5
1.61464e-39	0.315946	0.767	0.263	3.22929e-36	4	COL25A1	collagen type XXV alpha 1 chain
1.05969e-17	0.315139	0.789	0.58	2.11937e-14	4	EDN1	endothelin 1
7.22504e-11	0.314757	0.867	0.741	1.44501e-07	4	STOM	stomatin
4.27929e-35	0.312376	0.811	0.412	8.55857e-32	4	AIF1	allograft inflammatory factor 1
7.59278e-31	0.309046	0.833	0.39	1.51856e-27	4	SLC15A3	solute carrier family 15 member 3
1.86737e-16	0.306366	0.8	0.564	3.73474e-13	4	PDE3A	phosphodiesterase 3A
7.20301e-07	0.305651	0.6	0.327	0.0014406	4	LMOD1	leiomodin 1
2.18284e-06	0.303636	0.556	0.432	0.00436567	4	CCR1	C-C motif chemokine receptor 1
5.51823e-11	0.303407	0.656	0.378	1.10365e-07	4	SPI1	Spi-1 proto-oncogene
1.05656e-08	0.301871	0.633	0.351	2.11311e-05	4	ATF3	activating transcription factor 3
2.25048e-08	0.299454	0.556	0.122	4.50096e-05	4	ADAP2	ArfGAP with dual PH domains 2
3.081e-20	0.293459	0.811	0.6	6.162e-17	4	PLAU	plasminogen activator, urokinase
2.30567e-15	0.286466	0.922	0.865	4.61133e-12	4	AMIGO2	adhesion molecule with Ig like domain 2
3.34543e-07	0.285269	0.567	0.371	0.000669087	4	LILRB4	leukocyte immunoglobulin like receptor B4
1.42816e-11	0.283827	0.933	0.933	2.85633e-08	4	ZFP36L1	ZFP36 ring finger protein like 1
7.14628e-09	0.28351	0.844	0.825	1.42926e-05	4	LAMA4	laminin subunit alpha 4
0.000136505	0.27882	0.689	0.548	0.273009	4	SELENOP	selenoprotein P
5.14383e-29	0.278798	0.778	0.419	1.02877e-25	4	PLPPR4	phospholipid phosphatase related 4
3.24535e-23	0.27766	0.767	0.478	6.4907e-20	4	CYFIP2	cytoplasmic FMR1 interacting protein 2
1.98133e-31	0.275979	0.811	0.454	3.96266e-28	4	CXCL16	C-X-C motif chemokine ligand 16
8.52282e-06	0.27437	0.711	0.553	0.0170456	4	C1R	complement C1r
3.07169e-28	0.272522	0.733	0.348	6.14338e-25	4	ABCG2	ATP binding cassette subfamily G member 2 (Junior blood group)
9.12335e-20	0.271505	0.756	0.336	1.82467e-16	4	ADAMDEC1	ADAM like decysin 1
5.75743e-10	0.270507	0.944	0.919	1.15149e-06	4	HES1	hes family bHLH transcription factor 1
2.63554e-24	0.268676	0.756	0.369	5.27109e-21	4	EDNRA	endothelin receptor type A
2.64388e-18	0.268237	0.667	0.244	5.28777e-15	4	PTPRE	protein tyrosine phosphatase receptor type E
3.4543e-14	0.268208	0.833	0.455	6.9086e-11	4	TGFBR1	transforming growth factor beta receptor 1
3.17787e-11	0.264419	0.711	0.561	6.35574e-08	4	CDH6	cadherin 6
3.26025e-05	0.263671	0.822	0.859	0.0652051	4	PLAC9	placenta associated 9
1.4471e-11	0.261192	0.633	0.294	2.8942e-08	4	FCGR2A	Fc gamma receptor IIa
1.89044e-33	0.255038	0.756	0.127	3.78088e-30	4	CPVL	carboxypeptidase vitellogenic like
1.43651e-06	0.254097	0.3	0.471	0.00287302	4	RBM47	RNA binding motif protein 47
1.73465e-05	0.251513	0.733	0.617	0.034693	4	HES4	hes family bHLH transcription factor 4
3.26197e-07	0.248079	0.9	0.735	0.000652394	4	GYPC	glycophorin C (Gerbich blood group)
8.99103e-36	0.247453	0.722	0.217	1.79821e-32	4	CLEC7A	C-type lectin domain containing 7A
4.45503e-39	0.246805	0.756	0.082	8.91005e-36	4	DOCK4	dedicator of cytokinesis 4
0.00685404	0.246481	0.633	0.411	1	4	PIK3AP1	phosphoinositide-3-kinase adaptor protein 1
8.11699e-18	0.246099	0.722	0.43	1.6234e-14	4	SORBS2	sorbin and SH3 domain containing 2
2.22166e-17	0.246029	0.8	0.568	4.44333e-14	4	LZTS1	leucine zipper tumor suppressor 1
1.44101e-28	0.245782	0.722	0.211	2.88202e-25	4	HS3ST1	heparan sulfate-glucosamine 3-sulfotransferase 1
0.000263638	0.243588	0.767	0.623	0.527276	4	FADS1	fatty acid desaturase 1
8.16428e-16	0.243196	0.844	0.645	1.63286e-12	4	IL4R	interleukin 4 receptor
6.87065e-24	0.242981	0.644	0.183	1.37413e-20	4	AVPR1A	arginine vasopressin receptor 1A
1.95801e-08	0.242228	0.633	0.409	3.91602e-05	4	NTN4	netrin 4
2.56318e-16	0.242046	0.578	0.053	5.12636e-13	4	SORBS1	sorbin and SH3 domain containing 1
5.45228e-12	0.241437	0.8	0.525	1.09046e-08	4	CXCL12	C-X-C motif chemokine ligand 12
1.65226e-10	0.241341	0.967	0.967	3.30452e-07	4	VCL	vinculin
7.63636e-12	0.240278	0.978	0.997	1.52727e-08	4	CAV1	caveolin 1
1.54002e-10	0.23818	0.822	0.632	3.08004e-07	4	PODN	podocan
1.48754e-08	0.238079	0.411	0.057	2.97508e-05	4	LPAR6	lysophosphatidic acid receptor 6
0.00118351	0.236575	0.533	0.428	1	4	NCF2	neutrophil cytosolic factor 2
2.93421e-05	0.236478	0.478	0.169	0.0586842	4	CXCL5	C-X-C motif chemokine ligand 5
3.28443e-07	0.23409	0.767	0.486	0.000656887	4	IQGAP2	IQ motif containing GTPase activating protein 2
0.00276786	0.232893	0.333	0.138	1	4	SLC7A7	solute carrier family 7 member 7
9.39351e-05	0.232643	0.556	0.277	0.18787	4	MARCO	macrophage receptor with collagenous structure
2.29372e-12	0.232393	0.511	0.113	4.58744e-09	4	TGFB3	transforming growth factor beta 3
0.00546482	0.232295	0.489	0.195	1	4	PRUNE2	prune homolog 2 with BCH domain
1.65953e-50	0.23149	0.789	0.263	3.31905e-47	4	SUCNR1	succinate receptor 1
0.008735	0.229654	0.411	0.297	1	4	NCF1	neutrophil cytosolic factor 1
7.40186e-93	0.227445	0.467	0.038	1.48037e-89	4	HLA-DQB1	major histocompatibility complex, class II, DQ beta 1
0.000264019	0.227274	0.678	0.505	0.528038	4	ERRFI1	ERBB receptor feedback inhibitor 1
4.23371e-90	0.224606	0.7	0.082	8.46742e-87	4	TRPC6	transient receptor potential cation channel subfamily C member 6
1.46886e-39	0.224032	0.767	0.177	2.93772e-36	4	HLA-DMB	major histocompatibility complex, class II, DM beta
2.20541e-07	0.223723	0.878	0.753	0.000441083	4	DKK3	dickkopf WNT signaling pathway inhibitor 3
0.00825602	0.223581	0.567	0.453	1	4	SNX10	sorting nexin 10
5.72404e-24	0.222973	0.678	0.22	1.14481e-20	4	FYB1	FYN binding protein 1
8.01208e-08	0.222937	0.867	0.722	0.000160242	4	UGCG	UDP-glucose ceramide glucosyltransferase
3.60445e-09	0.222288	0.922	0.984	7.20889e-06	4	BGN	biglycan
3.51502e-05	0.222273	0.844	0.716	0.0703005	4	NID2	nidogen 2
2.27291e-09	0.222048	0.9	0.835	4.54582e-06	4	AC092807.3	None
6.08651e-10	0.220765	0.989	0.942	1.2173e-06	4	MBNL1	muscleblind like splicing regulator 1
7.13239e-174	0.219874	0.756	0.005	1.42648e-170	4	SLA	Src like adaptor
1.18964e-06	0.218111	0.878	0.709	0.00237927	4	ST3GAL1	ST3 beta-galactoside alpha-2,3-sialyltransferase 1
2.4296e-05	0.217807	0.3	0.415	0.048592	4	FERMT3	FERM domain containing kindlin 3
2.39109e-08	0.217143	0.944	0.777	4.78217e-05	4	PARP1	poly(ADP-ribose) polymerase 1
0.000248332	0.217124	0.444	0.167	0.496665	4	TIMP4	TIMP metallopeptidase inhibitor 4
0.00535254	0.216677	0.422	0.262	1	4	SLC39A8	solute carrier family 39 member 8
6.95449e-10	0.214846	0.533	0.32	1.3909e-06	4	LST1	leukocyte specific transcript 1
0.000783329	0.213532	0.722	0.708	1	4	STK38L	serine/threonine kinase 38 like
4.44123e-07	0.212822	0.944	0.918	0.000888245	4	KCTD20	potassium channel tetramerization domain containing 20
0.000404956	0.212586	0.744	0.689	0.809911	4	VGLL3	vestigial like family member 3
1.48791e-36	0.212475	0.644	0.157	2.97583e-33	4	LILRB5	leukocyte immunoglobulin like receptor B5
0.0018024	0.211061	0.411	0.139	1	4	C1orf162	chromosome 1 open reading frame 162
1.60719e-07	0.209694	0.789	0.645	0.000321438	4	CSPG4	chondroitin sulfate proteoglycan 4
0.00294105	0.207764	0.511	0.423	1	4	RGS1	regulator of G protein signaling 1
1.22235e-23	0.207052	0.767	0.5	2.4447e-20	4	ANO1	anoctamin 1
3.01482e-11	0.206479	0.733	0.446	6.02965e-08	4	SMIM25	None
0.000156644	0.205793	0.3	0.066	0.313287	4	PILRA	paired immunoglobin like type 2 receptor alpha
1.08819e-07	0.205143	0.533	0.25	0.000217638	4	CMKLR1	chemerin chemokine-like receptor 1
0.000141003	0.204512	0.467	0.15	0.282006	4	CLMN	calmin
3.72695e-05	0.202649	0.889	0.91	0.0745391	4	CAV2	caveolin 2
2.27434e-06	0.201491	0.444	0.015	0.00454867	4	SSTR2	somatostatin receptor 2
1.96738e-23	0.201219	0.722	0.338	3.93476e-20	4	NTRK2	neurotrophic receptor tyrosine kinase 2
5.06165e-18	0.20051	0.722	0.485	1.01233e-14	4	CCDC3	coiled-coil domain containing 3
2.87576e-06	0.198966	0.622	0.369	0.00575151	4	SLC6A6	solute carrier family 6 member 6
6.16537e-26	0.196165	0.533	0.105	1.23307e-22	4	VAV3	vav guanine nucleotide exchange factor 3
1.37163e-15	0.192747	0.811	0.583	2.74327e-12	4	LY6K	lymphocyte antigen 6 family member K
1.47245e-33	0.192187	0.722	0.219	2.9449e-30	4	LILRB2	leukocyte immunoglobulin like receptor B2
6.38217e-06	0.191972	0.956	0.997	0.0127643	4	CTGF	None
0.000783439	0.190564	0.578	0.5	1	4	ANK3	ankyrin 3
9.88854e-10	0.190391	0.556	0.201	1.97771e-06	4	SCG2	secretogranin II
1.10896e-08	0.190146	0.967	0.981	2.21792e-05	4	CYBA	cytochrome b-245 alpha chain
8.67345e-14	0.188886	1	0.999	1.73469e-10	4	FLNA	filamin A
4.5035e-05	0.188295	0.744	0.639	0.09007	4	FADS3	fatty acid desaturase 3
0.000159432	0.184741	0.6	0.49	0.318864	4	PRELP	proline and arginine rich end leucine rich repeat protein
2.77985e-07	0.184643	0.922	0.983	0.00055597	4	NR2F2	nuclear receptor subfamily 2 group F member 2
1.42031e-10	0.184609	0.844	0.703	2.84062e-07	4	NFASC	neurofascin
7.1366e-14	0.183922	0.811	0.466	1.42732e-10	4	SLC43A3	solute carrier family 43 member 3
0.000339103	0.183807	0.467	0.17	0.678206	4	CREB5	cAMP responsive element binding protein 5
0.0027578	0.18178	0.456	0.215	1	4	SLC7A11	solute carrier family 7 member 11
5.10899e-07	0.179702	0.967	0.996	0.0010218	4	THBS1	thrombospondin 1
0.000847436	0.179655	0.844	0.788	1	4	PLIN2	perilipin 2
0.00107175	0.179363	0.833	0.747	1	4	SLIT3	slit guidance ligand 3
1.57487e-15	0.179064	0.489	0.209	3.14974e-12	4	SDS	serine dehydratase
5.16848e-13	0.179047	0.8	0.641	1.0337e-09	4	CHAF1A	chromatin assembly factor 1 subunit A
1.2793e-15	0.178149	0.722	0.44	2.55861e-12	4	TNFAIP2	TNF alpha induced protein 2
1.20283e-08	0.17727	0.667	0.427	2.40566e-05	4	SNTB1	syntrophin beta 1
1.3168e-16	0.17705	0.744	0.225	2.6336e-13	4	CMTM4	CKLF like MARVEL transmembrane domain containing 4
4.52476e-13	0.176608	0.567	0.192	9.04952e-10	4	CYP26B1	cytochrome P450 family 26 subfamily B member 1
9.66191e-08	0.175506	0.444	0.221	0.000193238	4	PTAFR	platelet activating factor receptor
3.91478e-14	0.175016	1	0.999	7.82955e-11	4	MT-ND2	mitochondrially encoded NADH:ubiquinone oxidoreductase core subunit 2
1.52973e-08	0.174633	0.422	0.112	3.05946e-05	4	C2	complement C2
0.00307218	0.173931	0.878	0.946	1	4	LGALS3	galectin 3
0.00194386	0.173699	0.867	0.804	1	4	TNC	tenascin C
0.000254417	0.173071	0.889	0.795	0.508833	4	MT-ND6	mitochondrially encoded NADH:ubiquinone oxidoreductase core subunit 6
0.000706961	0.172441	0.9	0.882	1	4	CHCHD10	coiled-coil-helix-coiled-coil-helix domain containing 10
6.90538e-135	0.171951	0.556	0.036	1.38108e-131	4	FGR	FGR proto-oncogene, Src family tyrosine kinase
3.03757e-27	0.171789	1	1	6.07514e-24	4	MT-ATP6	mitochondrially encoded ATP synthase membrane subunit 6
7.9824e-17	0.170038	0.778	0.561	1.59648e-13	4	MYOCD	myocardin
0.000566092	0.168355	0.944	0.954	1	4	TNS1	tensin 1
1.38273e-19	0.168085	0.633	0.177	2.76547e-16	4	IL17RE	interleukin 17 receptor E
0.0010425	0.166866	0.3	0.288	1	4	HS3ST2	heparan sulfate-glucosamine 3-sulfotransferase 2
3.27173e-05	0.166271	0.944	0.994	0.0654346	4	LOXL2	lysyl oxidase like 2
1.10208e-130	0.165437	0.444	0.021	2.20416e-127	4	ALOX5	arachidonate 5-lipoxygenase
0.00104443	0.164835	0.967	0.999	1	4	CRYAB	crystallin alpha B
6.69721e-48	0.164826	0.744	0.185	1.33944e-44	4	SLC16A6	solute carrier family 16 member 6
1.3931e-05	0.164003	0.856	0.734	0.0278619	4	TNFAIP3	TNF alpha induced protein 3
6.32646e-06	0.163944	0.856	0.86	0.0126529	4	GSN	gelsolin
3.35048e-09	0.163053	0.989	0.997	6.70097e-06	4	MYH9	myosin heavy chain 9
9.27688e-24	0.161412	0.722	0.434	1.85538e-20	4	FOXS1	forkhead box S1
0.000268459	0.161317	0.222	0.027	0.536918	4	PLIN4	perilipin 4
1.88062e-06	0.160206	0.856	0.733	0.00376123	4	MINDY2	MINDY lysine 48 deubiquitinase 2
1.19948e-06	0.159811	0.467	0.206	0.00239895	4	GUCY1A2	guanylate cyclase 1 soluble subunit alpha 2
0.00180824	0.157653	0.867	0.888	1	4	SPTBN1	spectrin beta, non-erythrocytic 1
1.44505e-25	0.157195	0.611	0.035	2.89009e-22	4	ALOX5AP	arachidonate 5-lipoxygenase activating protein
1.26964e-06	0.156941	0.844	0.713	0.00253927	4	TCOF1	treacle ribosome biogenesis factor 1
0.00261379	0.15694	0.722	0.622	1	4	H1FX	None
2.61334e-26	0.156372	0.733	0.366	5.22668e-23	4	KCNMB1	potassium calcium-activated channel subfamily M regulatory beta subunit 1
0.00212458	0.154552	0.3	0.276	1	4	LAIR1	leukocyte associated immunoglobulin like receptor 1
3.57872e-05	0.153994	0.933	0.87	0.0715743	4	DNMT1	DNA methyltransferase 1
7.49149e-08	0.151645	0.611	0.381	0.00014983	4	SLAMF8	SLAM family member 8
4.91397e-35	0.150957	0.444	0.093	9.82794e-32	4	ATP6V0D2	ATPase H+ transporting V0 subunit d2
0.00121814	0.150633	0.311	0.139	1	4	SAMSN1	SAM domain, SH3 domain and nuclear localization signals 1
2.56303e-05	0.150347	0.822	0.686	0.0512606	4	UPP1	uridine phosphorylase 1
0.00177775	0.146839	0.4	0.024	1	4	FHL5	four and a half LIM domains 5
7.92974e-06	0.14633	0.633	0.311	0.0158595	4	HSPA2	heat shock protein family A (Hsp70) member 2
1.82341e-15	0.145881	0.6	0.283	3.64683e-12	4	LILRA6	leukocyte immunoglobulin like receptor A6
0.00202235	0.143655	0.878	0.849	1	4	HEG1	heart development protein with EGF like domains 1
1.72291e-17	0.143539	0.722	0.379	3.44582e-14	4	HCLS1	hematopoietic cell-specific Lyn substrate 1
6.80157e-05	0.143351	0.489	0.234	0.136031	4	SLC11A1	solute carrier family 11 member 1
7.9162e-06	0.142828	0.678	0.386	0.0158324	4	CCL18	C-C motif chemokine ligand 18
1.84261e-06	0.142371	0.956	0.937	0.00368521	4	GLIPR1	GLI pathogenesis related 1
1.83273e-157	0.141757	0.678	0.033	3.66545e-154	4	AKAP6	A-kinase anchoring protein 6
1.16023e-15	0.141444	1	1	2.32046e-12	4	MT-ND1	mitochondrially encoded NADH:ubiquinone oxidoreductase core subunit 1
5.79223e-07	0.141413	0.289	0.2	0.00115845	4	MGAT4A	alpha-1,3-mannosyl-glycoprotein 4-beta-N-acetylglucosaminyltransferase A
8.14949e-23	0.141049	0.767	0.446	1.6299e-19	4	C5orf46	chromosome 5 open reading frame 46
0.00365759	0.140111	0.556	0.388	1	4	HMGCS1	3-hydroxy-3-methylglutaryl-CoA synthase 1
0.00390954	0.139079	0.467	0.203	1	4	PDK4	pyruvate dehydrogenase kinase 4
0.00818472	0.138685	1	0.991	1	4	ITGA5	integrin subunit alpha 5
2.13184e-08	0.138522	0.456	0.059	4.26368e-05	4	NPY1R	neuropeptide Y receptor Y1
0.000169064	0.13812	0.856	0.819	0.338128	4	PNN	pinin, desmosome associated protein
5.31812e-26	0.13754	0.522	0.118	1.06362e-22	4	RASGRP3	RAS guanyl releasing protein 3
0.00570554	0.137307	0.433	0.184	1	4	BCL2	BCL2 apoptosis regulator
7.19337e-07	0.13716	0.967	0.992	0.00143867	4	PGK1	phosphoglycerate kinase 1
0.000234694	0.137042	0.244	0.103	0.469389	4	ATP8B4	ATPase phospholipid transporting 8B4 (putative)
0.00745585	0.136932	0.922	0.953	1	4	ENAH	ENAH actin regulator
4.06129e-06	0.136905	0.9	0.876	0.00812257	4	LBH	LBH regulator of WNT signaling pathway
2.66887e-28	0.136224	0.656	0.211	5.33775e-25	4	ITGAM	integrin subunit alpha M
0.00921511	0.136221	0.356	0.186	1	4	HTR2B	5-hydroxytryptamine receptor 2B
1.36254e-07	0.135799	0.622	0.393	0.000272507	4	SYNE2	spectrin repeat containing nuclear envelope protein 2
3.49125e-15	0.13535	0.733	0.355	6.98251e-12	4	S100A8	S100 calcium binding protein A8
0.000567619	0.134762	0.3	0.38	1	4	PLCXD3	phosphatidylinositol specific phospholipase C X domain containing 3
2.19495e-10	0.134647	0.778	0.581	4.3899e-07	4	SERTAD4-AS1	SERTAD4 antisense RNA 1
7.45169e-05	0.134422	0.989	0.97	0.149034	4	YWHAH	tyrosine 3-monooxygenase/tryptophan 5-monooxygenase activation protein eta
0.000375207	0.134063	0.722	0.457	0.750413	4	ADAMTS5	ADAM metallopeptidase with thrombospondin type 1 motif 5
2.32585e-94	0.133702	0.744	0.105	4.6517e-91	4	TFEC	transcription factor EC
6.54043e-10	0.13351	0.7	0.307	1.30809e-06	4	WNT5A	Wnt family member 5A
9.25389e-10	0.131725	0.978	1	1.85078e-06	4	CALD1	caldesmon 1
2.38531e-05	0.131342	0.533	0.248	0.0477063	4	DEPP1	DEPP1 autophagy regulator
7.64785e-10	0.130982	0.811	0.637	1.52957e-06	4	MCM2	minichromosome maintenance complex component 2
9.2931e-06	0.128933	0.256	0.129	0.0185862	4	CCR5	C-C motif chemokine receptor 5
7.86319e-16	0.128312	0.744	0.55	1.57264e-12	4	FAM111B	FAM111 trypsin like peptidase B
2.50672e-07	0.126642	0.844	0.704	0.000501345	4	MCM6	minichromosome maintenance complex component 6
1.59848e-13	0.126328	0.256	0.057	3.19696e-10	4	GPR84	G protein-coupled receptor 84
6.23681e-07	0.125726	0.989	0.999	0.00124736	4	HSP90B1	heat shock protein 90 beta family member 1
0.000345344	0.124315	0.267	0.065	0.690689	4	VMO1	vitelline membrane outer layer 1 homolog
0.00576743	0.123442	0.733	0.568	1	4	CUL4B	cullin 4B
0.00921242	0.123231	0.867	0.843	1	4	PAWR	pro-apoptotic WT1 regulator
6.3144e-12	0.122963	0.778	0.579	1.26288e-08	4	LIF	LIF interleukin 6 family cytokine
0.000649528	0.122475	0.289	0.351	1	4	PTPN6	protein tyrosine phosphatase non-receptor type 6
6.00942e-05	0.119977	0.822	0.723	0.120188	4	FAM43A	family with sequence similarity 43 member A
5.40663e-14	0.119931	1	1	1.08133e-10	4	MT-ND4	mitochondrially encoded NADH:ubiquinone oxidoreductase core subunit 4
6.45719e-11	0.119125	1	1	1.29144e-07	4	NEAT1	nuclear paraspeckle assembly transcript 1
5.74661e-18	0.117737	0.733	0.503	1.14932e-14	4	TRPC4	transient receptor potential cation channel subfamily C member 4
0.00129685	0.117618	0.967	0.995	1	4	CRIM1	cysteine rich transmembrane BMP regulator 1
8.85021e-13	0.11699	0.567	0.114	1.77004e-09	4	FGD4	FYVE, RhoGEF and PH domain containing 4
0.00195156	0.116858	0.5	0.284	1	4	CITED4	Cbp/p300 interacting transactivator with Glu/Asp rich carboxy-terminal domain 4
3.2014e-05	0.114271	0.844	0.738	0.0640281	4	MCM4	minichromosome maintenance complex component 4
1.37352e-08	0.114243	0.8	0.645	2.74705e-05	4	MSH2	mutS homolog 2
1.18382e-28	0.114199	0.733	0.306	2.36765e-25	4	FILIP1	filamin A interacting protein 1
0.00201935	0.111687	0.944	0.991	1	4	CD248	CD248 molecule
1.18231e-15	0.110849	1	1	2.36462e-12	4	MALAT1	metastasis associated lung adenocarcinoma transcript 1
0.00255351	0.110205	0.967	0.952	1	4	PDLIM5	PDZ and LIM domain 5
3.29459e-05	0.109681	0.444	0.305	0.0658918	4	PLEK	pleckstrin
1.06996e-09	0.107785	0.733	0.54	2.13993e-06	4	ADGRG1	adhesion G protein-coupled receptor G1
2.9795e-06	0.107571	0.867	0.825	0.005959	4	ADAM19	ADAM metallopeptidase domain 19
1.93857e-16	0.107476	0.467	0.172	3.87715e-13	4	FOLR2	folate receptor beta
0.0067068	0.105238	1	0.946	1	4	METRNL	meteorin like, glial cell differentiation regulator
7.84671e-07	0.105198	0.256	0.034	0.00156934	4	SIGLEC9	sialic acid binding Ig like lectin 9
3.17554e-32	0.104147	0.456	0.098	6.35107e-29	4	CYTH4	cytohesin 4
4.00444e-08	0.103724	0.611	0.36	8.00888e-05	4	FGL2	fibrinogen like 2
1.64552e-08	0.103707	0.233	0.058	3.29105e-05	4	CD209	CD209 molecule
1.36153e-30	0.103698	0.644	0.107	2.72307e-27	4	ALDH1L1	aldehyde dehydrogenase 1 family member L1
1.4453e-33	0.10312	0.256	0.031	2.8906e-30	4	SASH3	SAM and SH3 domain containing 3
5.97365e-22	0.101799	0.744	0.458	1.19473e-18	4	ADCY4	adenylate cyclase 4
7.64165e-06	0.101455	0.978	0.999	0.0152833	4	MAP1B	microtubule associated protein 1B
9.86393e-223	0.10127	0.411	0.009	1.97279e-219	4	IL10	interleukin 10
0.00671182	-0.100137	0.933	0.96	1	4	HMGN2	high mobility group nucleosomal binding domain 2
0.000552584	-0.100407	0.322	0.34	1	4	DUSP10	dual specificity phosphatase 10
1.03099e-06	-0.101232	0.722	0.61	0.00206197	4	AURKB	aurora kinase B
1.74394e-05	-0.101541	0.178	0.31	0.0348788	4	DPT	dermatopontin
0.00159665	-0.101614	0.733	0.645	1	4	CENPU	centromere protein U
0.00355297	-0.101808	0.411	0.405	1	4	KANK4	KN motif and ankyrin repeat domains 4
0.00442369	-0.102027	0.933	0.969	1	4	NUPR1	nuclear protein 1, transcriptional regulator
9.72421e-11	-0.103322	1	1	1.94484e-07	4	ATP5F1E	ATP synthase F1 subunit epsilon
2.40338e-08	-0.103523	1	1	4.80676e-05	4	ANXA2	annexin A2
0.00289398	-0.10463	0.756	0.806	1	4	ATOH8	atonal bHLH transcription factor 8
1.03648e-05	-0.105267	0.722	0.637	0.0207296	4	CDC20	cell division cycle 20
0.00033752	-0.105355	0.333	0.383	0.67504	4	CYB5D2	cytochrome b5 domain containing 2
0.00155813	-0.105547	0.689	0.557	1	4	SLITRK4	SLIT and NTRK like family member 4
1.38267e-05	-0.105597	0.711	0.581	0.0276534	4	TNXB	tenascin XB
0.00278543	-0.106005	0.978	0.999	1	4	HSPB1	heat shock protein family B (small) member 1
2.6734e-05	-0.106476	0.778	0.723	0.053468	4	CENPF	centromere protein F
0.000128372	-0.106477	0.767	0.738	0.256744	4	DHFR	dihydrofolate reductase
1.29954e-11	-0.10659	0.289	0.573	2.59908e-08	4	NMB	neuromedin B
1.563e-14	-0.107026	0.3	0.562	3.12601e-11	4	NCAPD2	non-SMC condensin I complex subunit D2
0.000172013	-0.10804	0.667	0.616	0.344026	4	TSPAN2	tetraspanin 2
3.40336e-05	-0.108324	0.267	0.306	0.0680672	4	STON1	stonin 1
0.000309356	-0.109247	0.733	0.645	0.618712	4	CCNB1	cyclin B1
5.87306e-08	-0.10984	0.733	0.658	0.000117461	4	MELK	maternal embryonic leucine zipper kinase
5.06402e-05	-0.10986	1	1	0.10128	4	TGFBI	transforming growth factor beta induced
3.17204e-28	-0.110752	0.2	0.567	6.34407e-25	4	KRT19	keratin 19
3.5858e-10	-0.111036	0.478	0.673	7.1716e-07	4	CCDC34	coiled-coil domain containing 34
3.7042e-05	-0.111944	0.811	0.827	0.074084	4	KCNK6	potassium two pore domain channel subfamily K member 6
0.00135951	-0.112222	0.9	0.963	1	4	CDH11	cadherin 11
2.23927e-05	-0.112392	0.744	0.665	0.0447854	4	ASPM	assembly factor for spindle microtubules
0.000903631	-0.113578	0.889	0.935	1	4	HSPB6	heat shock protein family B (small) member 6
5.68825e-11	-0.114736	0.811	0.808	1.13765e-07	4	PCLAF	PCNA clamp associated factor
3.75325e-05	-0.11554	0.1	0.295	0.075065	4	DEPTOR	DEP domain containing MTOR interacting protein
0.000562051	-0.11621	0.622	0.804	1	4	SLBP	stem-loop binding protein
1.35966e-09	-0.116592	0.622	0.592	2.71933e-06	4	HIST1H1B	None
2.29728e-09	-0.116752	0.6	0.597	4.59456e-06	4	BAALC	BAALC binder of MAP3K1 and KLF4
0.000649922	-0.116777	1	1	1	4	TIMP1	TIMP metallopeptidase inhibitor 1
0.00154421	-0.117037	0.956	0.997	1	4	HSPA5	heat shock protein family A (Hsp70) member 5
1.89155e-07	-0.117788	0.711	0.607	0.00037831	4	FERMT1	FERM domain containing kindlin 1
5.27657e-05	-0.117849	0.967	0.977	0.105531	4	SPHK1	sphingosine kinase 1
2.22154e-08	-0.11807	0.278	0.486	4.44308e-05	4	ADARB1	adenosine deaminase RNA specific B1
6.88897e-19	-0.11857	0.389	0.591	1.37779e-15	4	TNFAIP8L3	TNF alpha induced protein 8 like 3
3.02898e-05	-0.11944	0.744	0.722	0.0605796	4	GPC4	glypican 4
0.00736483	-0.11999	0.711	0.745	1	4	IL6	interleukin 6
6.4743e-07	-0.120156	0.711	0.615	0.00129486	4	CDCA8	cell division cycle associated 8
1.48201e-18	-0.120695	0.167	0.451	2.96401e-15	4	FRMD6-AS1	FRMD6 antisense RNA 2
3.81531e-11	-0.121657	0.544	0.603	7.63062e-08	4	MFAP2	microfibril associated protein 2
6.82577e-10	-0.121924	1	1	1.36515e-06	4	RPL13A	ribosomal protein L13a
0.00026708	-0.122004	0.956	0.997	0.53416	4	INHBA	inhibin subunit beta A
0.00347627	-0.12205	0.878	0.945	1	4	DDAH1	dimethylarginine dimethylaminohydrolase 1
4.18215e-08	-0.122051	0.689	0.662	8.3643e-05	4	NUSAP1	nucleolar and spindle associated protein 1
9.16588e-19	-0.122393	1	1	1.83318e-15	4	ACTG1	actin gamma 1
5.23524e-05	-0.122612	0.989	1	0.104705	4	FN1	fibronectin 1
4.78683e-09	-0.122627	0.622	0.621	9.57366e-06	4	RACGAP1	Rac GTPase activating protein 1
1.23742e-18	-0.122649	0.356	0.613	2.47484e-15	4	ASF1B	anti-silencing function 1B histone chaperone
2.3483e-06	-0.123901	0.733	0.663	0.00469659	4	MAD2L1	mitotic arrest deficient 2 like 1
6.37524e-05	-0.124488	0.744	0.678	0.127505	4	PRC1	protein regulator of cytokinesis 1
0.00791274	-0.125118	0.511	0.611	1	4	ARL4A	ADP ribosylation factor like GTPase 4A
6.30069e-07	-0.126122	0.7	0.59	0.00126014	4	PTPRB	protein tyrosine phosphatase receptor type B
9.05437e-09	-0.126378	0.756	0.707	1.81087e-05	4	SHCBP1	SHC binding and spindle associated 1
3.90268e-08	-0.126378	0.722	0.632	7.80536e-05	4	E2F7	E2F transcription factor 7
8.74831e-07	-0.12682	0.756	0.751	0.00174966	4	ARHGAP22	Rho GTPase activating protein 22
0.000645411	-0.127528	0.944	0.972	1	4	TCEAL9	transcription elongation factor A like 9
9.43222e-16	-0.127798	0.489	0.603	1.88644e-12	4	CDCA5	cell division cycle associated 5
8.98083e-08	-0.127982	0.733	0.654	0.000179617	4	CDK1	cyclin dependent kinase 1
4.21021e-07	-0.128018	1	0.993	0.000842042	4	H2AFZ	None
5.21968e-15	-0.12813	1	1	1.04394e-11	4	SERF2	small EDRK-rich factor 2
0.00269817	-0.128221	0.878	0.893	1	4	ANTXR1	ANTXR cell adhesion molecule 1
0.00165723	-0.128391	0.8	0.818	1	4	NAV3	neuron navigator 3
0.000380317	-0.128952	0.356	0.426	0.760635	4	ASNS	asparagine synthetase (glutamine-hydrolyzing)
8.48441e-07	-0.12925	0.656	0.606	0.00169688	4	PLK1	polo like kinase 1
1.96807e-14	-0.129681	0.3	0.604	3.93614e-11	4	POLD3	DNA polymerase delta 3, accessory subunit
0.000395602	-0.130055	0.844	0.872	0.791203	4	CACYBP	calcyclin binding protein
2.35452e-05	-0.130368	0.689	0.706	0.0470904	4	HMGB3	high mobility group box 3
3.79401e-09	-0.130693	0.222	0.429	7.58801e-06	4	FAT3	FAT atypical cadherin 3
3.98642e-09	-0.131411	0.589	0.59	7.97284e-06	4	STC1	stanniocalcin 1
1.48454e-17	-0.131622	0.167	0.426	2.96908e-14	4	BMP2	bone morphogenetic protein 2
3.30873e-08	-0.131699	0.822	0.83	6.61747e-05	4	SKA2	spindle and kinetochore associated complex subunit 2
0.00259324	-0.132111	0.344	0.477	1	4	MARCKSL1	MARCKS like 1
4.4577e-06	-0.133116	0.356	0.547	0.0089154	4	FAM198B	None
0.00191075	-0.133677	0.5	0.666	1	4	TWIST1	twist family bHLH transcription factor 1
0.000418428	-0.133942	0.867	0.934	0.836856	4	DNAJB4	DnaJ heat shock protein family (Hsp40) member B4
0.000284954	-0.133988	0.878	0.957	0.569907	4	P4HA2	prolyl 4-hydroxylase subunit alpha 2
1.21761e-33	-0.134874	0.156	0.589	2.43522e-30	4	TMEM233	transmembrane protein 233
5.53108e-08	-0.135052	0.722	0.646	0.000110622	4	MXRA5	matrix remodeling associated 5
1.65132e-07	-0.135289	0.722	0.66	0.000330263	4	NPR3	natriuretic peptide receptor 3
0.00455057	-0.135352	0.322	0.325	1	4	CDKN1C	cyclin dependent kinase inhibitor 1C
2.2041e-07	-0.135699	0.789	0.806	0.00044082	4	HMGA2	high mobility group AT-hook 2
4.17635e-05	-0.135837	0.778	0.738	0.083527	4	RPL39L	ribosomal protein L39 like
0.000245784	-0.136963	0.744	0.855	0.491567	4	STK17A	serine/threonine kinase 17a
0.000845416	-0.137004	0.622	0.636	1	4	PITX2	paired like homeodomain 2
0.000116114	-0.137539	0.733	0.699	0.232229	4	SCG5	secretogranin V
0.00109579	-0.13933	0.367	0.395	1	4	C1QTNF1	C1q and TNF related 1
0.000117511	-0.13941	0.844	0.879	0.235022	4	SLC4A7	solute carrier family 4 member 7
5.45963e-08	-0.13946	0.767	0.749	0.000109193	4	TPX2	TPX2 microtubule nucleation factor
1.90989e-09	-0.139579	0.611	0.632	3.81978e-06	4	NOV	cellular communication network factor 3
1.98937e-12	-0.139835	0.578	0.615	3.97874e-09	4	LINC01638	long intergenic non-protein coding RNA 1638
2.23168e-08	-0.14104	0.7	0.618	4.46337e-05	4	LINC01705	long intergenic non-protein coding RNA 1705
6.44797e-10	-0.141642	0.722	0.679	1.28959e-06	4	FOXM1	forkhead box M1
3.68825e-06	-0.141896	0.7	0.61	0.0073765	4	DSP	desmoplakin
5.02486e-06	-0.142419	0.167	0.412	0.0100497	4	COL11A1	collagen type XI alpha 1 chain
3.55671e-06	-0.143285	0.644	0.747	0.00711343	4	USP1	ubiquitin specific peptidase 1
1.26716e-10	-0.143947	0.744	0.691	2.53431e-07	4	MYEOV	myeloma overexpressed
9.2272e-13	-0.144139	1	0.999	1.84544e-09	4	OST4	oligosaccharyltransferase complex subunit 4, non-catalytic
0.00301373	-0.144495	0.811	0.924	1	4	TCEAL4	transcription elongation factor A like 4
3.88904e-06	-0.144757	0.711	0.665	0.00777809	4	TCF7	transcription factor 7
3.48441e-08	-0.145477	1	1	6.96883e-05	4	CAVIN1	caveolae associated protein 1
0.000107462	-0.145712	0.667	0.594	0.214923	4	MELTF	melanotransferrin
2.92091e-08	-0.14663	0.722	0.702	5.84183e-05	4	GDF6	growth differentiation factor 6
3.95605e-07	-0.146836	1	0.998	0.000791211	4	S100A10	S100 calcium binding protein A10
0.00116789	-0.147061	0.711	0.868	1	4	GLRX	glutaredoxin
1.6191e-06	-0.148074	0.367	0.546	0.00323821	4	MDK	midkine
8.34842e-09	-0.148678	0.711	0.654	1.66968e-05	4	PLPP4	phospholipid phosphatase 4
1.30528e-08	-0.149617	0.722	0.641	2.61055e-05	4	TRIP13	thyroid hormone receptor interactor 13
2.44673e-12	-0.150089	1	1	4.89345e-09	4	MT2A	metallothionein 2A
4.14463e-06	-0.150303	0.844	0.82	0.00828926	4	EZR	ezrin
3.96667e-08	-0.150632	0.722	0.649	7.93334e-05	4	CDT1	chromatin licensing and DNA replication factor 1
5.71906e-09	-0.150672	0.8	0.791	1.14381e-05	4	PLAT	plasminogen activator, tissue type
1.1435e-16	-0.151697	0.244	0.603	2.28701e-13	4	CDC25B	cell division cycle 25B
4.13511e-05	-0.151942	0.322	0.451	0.0827022	4	TSHZ2	teashirt zinc finger homeobox 2
3.47063e-05	-0.152545	0.867	0.934	0.0694127	4	H2AFV	None
1.64349e-22	-0.153093	1	1	3.28698e-19	4	TMSB10	thymosin beta 10
6.63293e-10	-0.153501	0.678	0.652	1.32659e-06	4	TACC3	transforming acidic coiled-coil containing protein 3
8.94818e-06	-0.153889	0.578	0.623	0.0178964	4	COL8A1	collagen type VIII alpha 1 chain
3.6813e-07	-0.154849	0.733	0.703	0.00073626	4	FJX1	four-jointed box kinase 1
0.000797505	-0.155331	0.656	0.82	1	4	MTHFD2	methylenetetrahydrofolate dehydrogenase (NADP+ dependent) 2, methenyltetrahydrofolate cyclohydrolase
4.1635e-13	-0.155976	1	0.998	8.327e-10	4	RPS20	ribosomal protein S20
3.86211e-10	-0.156659	0.733	0.708	7.72422e-07	4	SLC38A5	solute carrier family 38 member 5
4.32535e-13	-0.156716	0.444	0.643	8.65069e-10	4	FAM171B	family with sequence similarity 171 member B
3.15223e-17	-0.157378	0.256	0.66	6.30446e-14	4	TSHZ1	teashirt zinc finger homeobox 1
1.23304e-08	-0.157451	0.722	0.645	2.46608e-05	4	ARHGAP11A	Rho GTPase activating protein 11A
9.39352e-06	-0.157513	0.444	0.65	0.018787	4	ADAMTS4	ADAM metallopeptidase with thrombospondin type 1 motif 4
5.20825e-07	-0.158536	0.722	0.679	0.00104165	4	SLC22A3	solute carrier family 22 member 3
1.35286e-05	-0.158836	0.222	0.345	0.0270573	4	PKDCC	protein kinase domain containing, cytoplasmic
0.001809	-0.158926	0.644	0.696	1	4	CCDC71L	coiled-coil domain containing 71 like
1.78535e-05	-0.159442	0.211	0.402	0.035707	4	SCRG1	stimulator of chondrogenesis 1
4.06988e-13	-0.159529	0.756	0.739	8.13976e-10	4	DIAPH3	diaphanous related formin 3
1.78544e-12	-0.159992	0.722	0.726	3.57088e-09	4	SHROOM3	shroom family member 3
0.000116869	-0.16	0.833	0.864	0.233739	4	AMOTL2	angiomotin like 2
1.37984e-07	-0.160021	0.967	0.998	0.000275967	4	CYTOR	cytoskeleton regulator RNA
1.22074e-08	-0.160234	0.767	0.755	2.44149e-05	4	DNAJC9	DnaJ heat shock protein family (Hsp40) member C9
1.10901e-06	-0.160303	0.078	0.219	0.00221802	4	GPC3	glypican 3
4.99383e-10	-0.160432	0.856	0.925	9.98765e-07	4	IFI27	interferon alpha inducible protein 27
5.11796e-09	-0.160939	0.678	0.658	1.02359e-05	4	DPP4	dipeptidyl peptidase 4
3.96398e-07	-0.160986	0.967	0.966	0.000792795	4	OSBPL8	oxysterol binding protein like 8
6.21163e-19	-0.161129	1	1	1.24233e-15	4	RPL12	ribosomal protein L12
3.17074e-20	-0.161221	0.256	0.587	6.34147e-17	4	BAMBI	BMP and activin membrane bound inhibitor
4.02665e-12	-0.161337	0.756	0.743	8.0533e-09	4	SH2D4A	SH2 domain containing 4A
1.06666e-09	-0.161383	0.722	0.657	2.13332e-06	4	CENPM	centromere protein M
7.88659e-07	-0.161987	0.833	0.893	0.00157732	4	ANKRD1	ankyrin repeat domain 1
3.78524e-25	-0.16337	1	1	7.57049e-22	4	RPS2	ribosomal protein S2
1.11208e-06	-0.163469	0.411	0.647	0.00222415	4	KLF4	Kruppel like factor 4
5.97728e-06	-0.164982	0.733	0.699	0.0119546	4	LAYN	layilin
9.66773e-07	-0.165314	0.911	0.962	0.00193355	4	CD9	CD9 molecule
9.6282e-07	-0.16603	0.622	0.795	0.00192564	4	MEIS2	Meis homeobox 2
4.70064e-10	-0.16708	0.744	0.698	9.40127e-07	4	TM4SF1	transmembrane 4 L six family member 1
0.000106475	-0.167118	0.767	0.897	0.212951	4	ABL2	ABL proto-oncogene 2, non-receptor tyrosine kinase
1.16909e-26	-0.167795	1	1	2.33818e-23	4	RPS12	ribosomal protein S12
2.68054e-10	-0.168142	0.733	0.701	5.36108e-07	4	CDKN3	cyclin dependent kinase inhibitor 3
8.33615e-12	-0.168216	0.611	0.64	1.66723e-08	4	LINC01615	long intergenic non-protein coding RNA 1615
9.80125e-17	-0.168543	1	1	1.96025e-13	4	RPS27L	ribosomal protein S27 like
5.34501e-07	-0.16858	0.356	0.554	0.001069	4	CLEC2B	C-type lectin domain family 2 member B
1.06201e-07	-0.16898	0.756	0.739	0.000212401	4	GDF15	growth differentiation factor 15
6.73482e-21	-0.169128	0.356	0.638	1.34696e-17	4	PSMC3IP	PSMC3 interacting protein
0.00443261	-0.169266	0.7	0.706	1	4	DUSP23	dual specificity phosphatase 23
9.48785e-07	-0.169726	0.8	0.847	0.00189757	4	FST	follistatin
2.06181e-08	-0.170248	0.778	0.818	4.12362e-05	4	HACD1	3-hydroxyacyl-CoA dehydratase 1
2.97855e-08	-0.170882	0.733	0.682	5.9571e-05	4	SERPINB2	serpin family B member 2
8.99538e-18	-0.170898	0.167	0.495	1.79908e-14	4	CHAC1	ChaC glutathione specific gamma-glutamylcyclotransferase 1
1.37987e-08	-0.171063	0.656	0.734	2.75975e-05	4	ANKRD37	ankyrin repeat domain 37
1.56718e-05	-0.173161	0.4	0.542	0.0313436	4	CRNDE	colorectal neoplasia differentially expressed
5.23781e-15	-0.1751	0.344	0.639	1.04756e-11	4	ROR1	receptor tyrosine kinase like orphan receptor 1
2.93088e-07	-0.175822	0.811	0.858	0.000586177	4	TBX3	T-box transcription factor 3
0.000138638	-0.175977	0.833	0.853	0.277276	4	ABHD5	abhydrolase domain containing 5, lysophosphatidic acid acyltransferase
9.66792e-11	-0.178085	0.744	0.693	1.93358e-07	4	ADGRL4	adhesion G protein-coupled receptor L4
2.30057e-09	-0.178751	0.9	0.938	4.60113e-06	4	RFLNB	refilin B
0.000538452	-0.17907	0.567	0.58	1	4	DPYSL3	dihydropyrimidinase like 3
3.00141e-10	-0.179237	0.7	0.634	6.00282e-07	4	IL13RA2	interleukin 13 receptor subunit alpha 2
1.78789e-07	-0.179975	0.8	0.779	0.000357577	4	CD3EAP	None
1.9627e-12	-0.18068	0.644	0.657	3.92541e-09	4	MYBL2	MYB proto-oncogene like 2
1.06867e-06	-0.18171	0.978	0.993	0.00213733	4	CSRP1	cysteine and glycine rich protein 1
5.25143e-07	-0.183991	0.922	0.963	0.00105029	4	NME4	NME/NM23 nucleoside diphosphate kinase 4
6.86019e-09	-0.18538	0.756	0.754	1.37204e-05	4	NR1D1	nuclear receptor subfamily 1 group D member 1
1.38824e-16	-0.186424	1	1	2.77648e-13	4	TXN	thioredoxin
3.64893e-18	-0.188135	0.3	0.627	7.29787e-15	4	TMEM158	transmembrane protein 158
1.55907e-07	-0.188336	0.944	0.973	0.000311814	4	CITED2	Cbp/p300 interacting transactivator with Glu/Asp rich carboxy-terminal domain 2
2.3247e-10	-0.188579	0.7	0.639	4.64941e-07	4	FGF5	fibroblast growth factor 5
1.10392e-05	-0.190596	0.856	0.953	0.0220783	4	RHOB	ras homolog family member B
1.57076e-06	-0.192928	0.722	0.68	0.00314153	4	GATA6	GATA binding protein 6
2.78243e-07	-0.193826	0.878	0.956	0.000556486	4	SH3PXD2A	SH3 and PX domains 2A
5.39061e-11	-0.194892	0.978	1	1.07812e-07	4	ID3	inhibitor of DNA binding 3, HLH protein
2.22452e-19	-0.19496	0.344	0.694	4.44905e-16	4	TRNP1	TMF1 regulated nuclear protein 1
6.4559e-11	-0.195143	0.711	0.685	1.29118e-07	4	GREM2	gremlin 2, DAN family BMP antagonist
2.27951e-08	-0.195206	0.989	0.996	4.55902e-05	4	S100A4	S100 calcium binding protein A4
3.9349e-07	-0.196574	0.744	0.878	0.00078698	4	OAF	out at first homolog
1.15958e-12	-0.19732	0.9	0.948	2.31917e-09	4	FSTL3	follistatin like 3
5.11835e-08	-0.197506	0.922	0.973	0.000102367	4	NAV1	neuron navigator 1
1.76974e-06	-0.197527	0.789	0.784	0.00353948	4	DNM3OS	DNM3 opposite strand/antisense RNA
6.61808e-06	-0.198917	0.844	0.938	0.0132362	4	MORF4L2	mortality factor 4 like 2
2.45072e-19	-0.201524	0.433	0.654	4.90143e-16	4	FOXD1	forkhead box D1
1.87795e-11	-0.201578	0.722	0.674	3.75591e-08	4	PBK	PDZ binding kinase
1.91742e-12	-0.202621	0.744	0.727	3.83483e-09	4	MKI67	marker of proliferation Ki-67
3.9957e-07	-0.20323	0.844	0.928	0.000799141	4	ANP32B	acidic nuclear phosphoprotein 32 family member B
3.02112e-09	-0.203904	0.956	0.988	6.04224e-06	4	PDLIM2	PDZ and LIM domain 2
5.60441e-15	-0.205022	0.967	0.995	1.12088e-11	4	MIR4435-2HG	MIR4435-2 host gene
3.33397e-08	-0.205509	0.744	0.737	6.66794e-05	4	PTTG1	PTTG1 regulator of sister chromatid separation, securin
6.44718e-08	-0.205576	0.267	0.512	0.000128944	4	HAND2	heart and neural crest derivatives expressed 2
1.57946e-15	-0.206286	0.589	0.664	3.15891e-12	4	AHNAK2	AHNAK nucleoprotein 2
1.3533e-17	-0.208594	0.278	0.656	2.7066e-14	4	ZMYND19	zinc finger MYND-type containing 19
1.1175e-07	-0.208628	0.222	0.468	0.0002235	4	ASS1	argininosuccinate synthase 1
5.75521e-05	-0.208644	0.7	0.878	0.115104	4	IER5L	immediate early response 5 like
4.11277e-06	-0.210107	0.622	0.892	0.00822553	4	MT1M	metallothionein 1M
4.52544e-09	-0.210367	0.344	0.562	9.05089e-06	4	FBLN1	fibulin 1
4.33776e-18	-0.211197	0.467	0.669	8.67552e-15	4	CCBE1	collagen and calcium binding EGF domains 1
3.20202e-25	-0.212282	1	1	6.40404e-22	4	S100A6	S100 calcium binding protein A6
4.92577e-07	-0.212646	0.6	0.76	0.000985154	4	ZEB1	zinc finger E-box binding homeobox 1
9.84955e-11	-0.212685	0.511	0.773	1.96991e-07	4	CKS1B	CDC28 protein kinase regulatory subunit 1B
9.75797e-10	-0.215972	0.911	0.964	1.95159e-06	4	RANBP1	RAN binding protein 1
2.5646e-27	-0.21722	1	1	5.1292e-24	4	COL1A2	collagen type I alpha 2 chain
1.15352e-08	-0.217537	0.944	0.988	2.30704e-05	4	RPL22L1	ribosomal protein L22 like 1
6.47192e-07	-0.218334	0.767	0.883	0.00129438	4	PXDC1	PX domain containing 1
1.51808e-14	-0.218902	0.411	0.703	3.03615e-11	4	RDH10	retinol dehydrogenase 10
4.81873e-08	-0.220856	0.889	0.941	9.63746e-05	4	MAP4K4	mitogen-activated protein kinase kinase kinase kinase 4
1.68088e-07	-0.222334	0.689	0.872	0.000336176	4	GRAMD2B	GRAM domain containing 2B
1.03333e-13	-0.223557	0.589	0.68	2.06667e-10	4	TFPI2	tissue factor pathway inhibitor 2
9.46135e-08	-0.224116	0.878	0.882	0.000189227	4	CBX1	chromobox 1
4.50508e-14	-0.225754	0.622	0.726	9.01015e-11	4	ABI3BP	ABI family member 3 binding protein
1.43991e-09	-0.225958	0.811	0.853	2.87982e-06	4	FAM129A	None
1.76855e-09	-0.226349	0.778	0.832	3.5371e-06	4	PLAGL1	PLAG1 like zinc finger 1
6.57932e-07	-0.22663	0.844	0.966	0.00131586	4	SLC1A5	solute carrier family 1 member 5
4.3804e-06	-0.227439	0.6	0.807	0.0087608	4	MEDAG	mesenteric estrogen dependent adipogenesis
1.53637e-07	-0.227852	0.478	0.693	0.000307273	4	CHMP1B	charged multivesicular body protein 1B
4.6441e-18	-0.228151	0.933	0.975	9.2882e-15	4	MICAL2	microtubule associated monooxygenase, calponin and LIM domain containing 2
4.78402e-13	-0.228256	0.944	0.986	9.56803e-10	4	RPL31	ribosomal protein L31
9.29935e-17	-0.228282	0.744	0.767	1.85987e-13	4	OCIAD2	OCIA domain containing 2
1.4809e-12	-0.228423	0.767	0.813	2.9618e-09	4	TYMS	thymidylate synthetase
3.06868e-15	-0.229061	0.733	0.734	6.13736e-12	4	NET1	neuroepithelial cell transforming 1
2.63434e-12	-0.22985	0.556	0.77	5.26867e-09	4	H2AFX	None
9.10001e-06	-0.229994	0.267	0.441	0.0182	4	MME	membrane metalloendopeptidase
4.88359e-05	-0.231342	0.633	0.729	0.0976719	4	CEBPD	CCAAT enhancer binding protein delta
8.08108e-07	-0.232052	0.467	0.67	0.00161622	4	ENC1	ectodermal-neural cortex 1
7.45149e-25	-0.2322	1	1	1.4903e-21	4	SH3BGRL3	SH3 domain binding glutamate rich protein like 3
3.53901e-10	-0.234933	0.933	0.973	7.07802e-07	4	SELENOW	selenoprotein W
5.27002e-06	-0.236957	0.711	0.844	0.01054	4	SNAI2	snail family transcriptional repressor 2
7.01717e-14	-0.237021	0.4	0.777	1.40343e-10	4	HOXB2	homeobox B2
1.79477e-07	-0.238008	0.544	0.618	0.000358954	4	SFRP1	secreted frizzled related protein 1
1.65267e-18	-0.239321	0.911	0.961	3.30534e-15	4	SMURF2	SMAD specific E3 ubiquitin protein ligase 2
6.10876e-13	-0.241986	0.711	0.691	1.22175e-09	4	CEP55	centrosomal protein 55
2.10665e-08	-0.24234	0.656	0.777	4.21329e-05	4	SPON2	spondin 2
4.75083e-13	-0.243496	0.122	0.439	9.50167e-10	4	LAMA2	laminin subunit alpha 2
1.73934e-18	-0.244857	0.833	0.879	3.47867e-15	4	CDC42EP3	CDC42 effector protein 3
2.3477e-14	-0.245607	0.789	0.836	4.6954e-11	4	CENPW	centromere protein W
1.84185e-06	-0.249486	0.567	0.739	0.00368369	4	PLPP3	phospholipid phosphatase 3
3.25108e-13	-0.250657	0.778	0.782	6.50216e-10	4	AQP1	aquaporin 1 (Colton blood group)
6.2087e-12	-0.251278	0.856	0.928	1.24174e-08	4	PCDH18	protocadherin 18
5.82584e-10	-0.251676	0.944	0.982	1.16517e-06	4	GLS	glutaminase
1.1781e-10	-0.252013	0.367	0.614	2.35621e-07	4	MSX1	msh homeobox 1
3.97524e-08	-0.252765	0.8	0.861	7.95049e-05	4	TGFBR2	transforming growth factor beta receptor 2
2.61544e-10	-0.253823	0.278	0.508	5.23088e-07	4	ITGA11	integrin subunit alpha 11
5.31804e-12	-0.253944	0.956	0.992	1.06361e-08	4	EMP1	epithelial membrane protein 1
9.67219e-06	-0.254926	0.589	0.599	0.0193444	4	FLRT2	fibronectin leucine rich transmembrane protein 2
5.17397e-18	-0.256206	0.722	0.763	1.03479e-14	4	ALPK2	alpha kinase 2
2.8462e-08	-0.256552	0.356	0.573	5.69239e-05	4	SESN2	sestrin 2
7.87228e-09	-0.257073	0.722	0.914	1.57446e-05	4	EIF4EBP1	eukaryotic translation initiation factor 4E binding protein 1
4.722e-11	-0.25741	0.9	0.954	9.44399e-08	4	B4GALT1	beta-1,4-galactosyltransferase 1
2.13535e-11	-0.258483	0.911	0.986	4.2707e-08	4	ATP2B1	ATPase plasma membrane Ca2+ transporting 1
4.81287e-13	-0.260224	0.756	0.841	9.62574e-10	4	FLNB	filamin B
1.21894e-08	-0.263891	0.311	0.45	2.43787e-05	4	SSPN	sarcospan
3.39871e-08	-0.264515	0.778	0.872	6.79743e-05	4	ID2	inhibitor of DNA binding 2
6.84593e-08	-0.264554	0.944	0.961	0.000136919	4	CDKN1A	cyclin dependent kinase inhibitor 1A
2.78403e-13	-0.264824	0.422	0.732	5.56806e-10	4	KPNA2	karyopherin subunit alpha 2
3.48931e-15	-0.268484	0.756	0.748	6.97862e-12	4	UBE2C	ubiquitin conjugating enzyme E2 C
8.23621e-07	-0.268726	0.478	0.717	0.00164724	4	TENT5A	terminal nucleotidyltransferase 5A
2.33943e-12	-0.270833	0.778	0.828	4.67886e-09	4	SLC7A5	solute carrier family 7 member 5
3.62396e-18	-0.271748	0.756	0.85	7.24792e-15	4	LIMCH1	LIM and calponin homology domains 1
1.05121e-15	-0.273649	0.967	0.995	2.10243e-12	4	COL5A1	collagen type V alpha 1 chain
2.06126e-11	-0.274915	0.922	0.995	4.12252e-08	4	THBS2	thrombospondin 2
6.21707e-27	-0.274924	0.978	1	1.24341e-23	4	COL3A1	collagen type III alpha 1 chain
3.34881e-10	-0.27505	0.656	0.767	6.69761e-07	4	SAMD11	sterile alpha motif domain containing 11
1.0385e-17	-0.275284	0.722	0.742	2.07701e-14	4	SDC1	syndecan 1
8.39864e-13	-0.277761	0.722	0.751	1.67973e-09	4	HAS1	hyaluronan synthase 1
2.15228e-44	-0.278725	0.989	1	4.30456e-41	4	CCND1	cyclin D1
5.8941e-18	-0.279091	0.911	0.974	1.17882e-14	4	NEK7	NIMA related kinase 7
2.24087e-16	-0.280347	0.7	0.705	4.48174e-13	4	CDA	cytidine deaminase
5.55861e-24	-0.280567	1	1	1.11172e-20	4	TIMP3	TIMP metallopeptidase inhibitor 3
2.76852e-18	-0.281298	0.722	0.743	5.53705e-15	4	NTM	neurotrimin
2.88202e-09	-0.282299	0.589	0.679	5.76403e-06	4	SLC38A1	solute carrier family 38 member 1
1.63898e-26	-0.283198	0.878	0.978	3.27796e-23	4	OXTR	oxytocin receptor
4.46473e-08	-0.283739	0.844	0.936	8.92946e-05	4	MT1X	metallothionein 1X
3.79629e-11	-0.284909	0.9	0.988	7.59258e-08	4	FBN1	fibrillin 1
1.63938e-26	-0.288248	0.911	0.981	3.27876e-23	4	HAS2	hyaluronan synthase 2
1.44574e-23	-0.288545	0.933	0.996	2.89148e-20	4	C12orf75	chromosome 12 open reading frame 75
4.93751e-12	-0.288851	0.233	0.509	9.87503e-09	4	GJA1	gap junction protein alpha 1
1.08644e-18	-0.289467	0.744	0.819	2.17289e-15	4	RGMB	repulsive guidance molecule BMP co-receptor b
7.26161e-21	-0.289811	0.733	0.777	1.45232e-17	4	BIRC5	baculoviral IAP repeat containing 5
1.49721e-10	-0.29166	0.567	0.836	2.99443e-07	4	GADD45A	growth arrest and DNA damage inducible alpha
6.54673e-11	-0.293379	0.589	0.869	1.30935e-07	4	F3	coagulation factor III, tissue factor
3.22507e-17	-0.29349	0.8	0.862	6.45015e-14	4	TGM2	transglutaminase 2
9.56178e-09	-0.293511	0.256	0.537	1.91236e-05	4	UNC5B	unc-5 netrin receptor B
6.10294e-15	-0.29636	0.711	0.705	1.22059e-11	4	PI16	peptidase inhibitor 16
2.06753e-28	-0.299417	0.822	0.891	4.13507e-25	4	RAB3B	RAB3B, member RAS oncogene family
2.56551e-07	-0.299957	0.589	0.844	0.000513102	4	MRPS6	mitochondrial ribosomal protein S6
9.36937e-13	-0.300092	0.833	0.849	1.87387e-09	4	KCNMA1	potassium calcium-activated channel subfamily M alpha 1
0.000306897	-0.303971	0.667	0.659	0.613794	4	CLU	clusterin
1.28784e-17	-0.304308	0.956	1	2.57568e-14	4	COL6A3	collagen type VI alpha 3 chain
8.89925e-17	-0.305621	0.622	0.72	1.77985e-13	4	CRABP2	cellular retinoic acid binding protein 2
4.14886e-29	-0.305966	1	1	8.29773e-26	4	COL1A1	collagen type I alpha 1 chain
1.71956e-16	-0.30724	0.722	0.772	3.43912e-13	4	SCARA3	scavenger receptor class A member 3
1.51545e-16	-0.30744	0.5	0.829	3.0309e-13	4	DTYMK	deoxythymidylate kinase
4.70276e-15	-0.310239	1	0.999	9.40551e-12	4	MT1E	metallothionein 1E
6.23246e-16	-0.319117	0.722	0.774	1.24649e-12	4	C1orf56	chromosome 1 open reading frame 56
6.77158e-21	-0.320864	0.756	0.827	1.35432e-17	4	TK1	thymidine kinase 1
6.25888e-28	-0.322065	0.133	0.605	1.25178e-24	4	DUSP2	dual specificity phosphatase 2
1.85302e-21	-0.325206	0.733	0.809	3.70605e-18	4	APCDD1L	APC down-regulated 1 like
8.58794e-30	-0.326311	0.889	0.953	1.71759e-26	4	FGF2	fibroblast growth factor 2
3.55233e-14	-0.329227	0.811	0.918	7.10467e-11	4	ANPEP	alanyl aminopeptidase, membrane
2.896e-22	-0.329532	0.833	0.894	5.79199e-19	4	RAI14	retinoic acid induced 14
3.33832e-24	-0.329849	0.9	0.981	6.67664e-21	4	LTBP2	latent transforming growth factor beta binding protein 2
3.96545e-26	-0.332459	0.822	0.932	7.93091e-23	4	SULF1	sulfatase 1
4.94573e-16	-0.336989	0.322	0.723	9.89147e-13	4	ALDH1A3	aldehyde dehydrogenase 1 family member A3
5.34404e-31	-0.337115	0.9	0.961	1.06881e-27	4	HSPB7	heat shock protein family B (small) member 7
8.04864e-08	-0.340114	0.222	0.372	0.000160973	4	IGF1	insulin like growth factor 1
5.99905e-20	-0.346457	0.911	0.992	1.19981e-16	4	PRSS23	serine protease 23
1.07384e-20	-0.348189	0.733	0.791	2.14768e-17	4	RRM2	ribonucleotide reductase regulatory subunit M2
1.90235e-15	-0.354057	0.811	0.913	3.8047e-12	4	SLC20A1	solute carrier family 20 member 1
7.46817e-16	-0.354216	0.856	0.981	1.49363e-12	4	ADAM12	ADAM metallopeptidase domain 12
1.0216e-21	-0.354548	0.744	0.811	2.0432e-18	4	TOP2A	DNA topoisomerase II alpha
8.24633e-23	-0.356096	0.867	0.923	1.64927e-19	4	MRAS	muscle RAS oncogene homolog
3.16258e-22	-0.356268	0.922	0.976	6.32516e-19	4	NDUFAF8	NADH:ubiquinone oxidoreductase complex assembly factor 8
2.5398e-24	-0.359703	0.889	0.969	5.07961e-21	4	HMGA1	high mobility group AT-hook 1
4.84779e-22	-0.36158	0.756	0.868	9.69557e-19	4	PTGIS	prostaglandin I2 synthase
8.89647e-25	-0.361812	0.889	0.981	1.77929e-21	4	F2R	coagulation factor II thrombin receptor
7.03242e-10	-0.363059	0.311	0.494	1.40648e-06	4	GAS1	growth arrest specific 1
6.54132e-20	-0.371397	0.711	0.771	1.30826e-16	4	LINC01133	long intergenic non-protein coding RNA 1133
2.16847e-13	-0.373106	0.667	0.932	4.33694e-10	4	FHL2	four and a half LIM domains 2
1.11098e-18	-0.380396	0.667	0.904	2.22196e-15	4	CENPX	centromere protein X
1.01555e-10	-0.385069	0.533	0.765	2.03109e-07	4	SOX4	SRY-box transcription factor 4
1.17577e-28	-0.390012	0.878	0.959	2.35155e-25	4	RGS4	regulator of G protein signaling 4
2.64297e-19	-0.390436	0.3	0.728	5.28593e-16	4	OLFML3	olfactomedin like 3
6.23746e-20	-0.39235	0.611	0.836	1.24749e-16	4	CKS2	CDC28 protein kinase regulatory subunit 2
2.0358e-24	-0.393435	0.467	0.843	4.07159e-21	4	SMYD3	SET and MYND domain containing 3
2.53474e-18	-0.395783	0.533	0.847	5.06947e-15	4	HMGB2	high mobility group box 2
1.53254e-27	-0.40044	0.789	0.894	3.06508e-24	4	PODXL	podocalyxin like
3.11899e-30	-0.402509	0.9	0.994	6.23798e-27	4	FRMD6	FERM domain containing 6
6.09378e-21	-0.410462	0.922	0.969	1.21876e-17	4	ID1	inhibitor of DNA binding 1, HLH protein
1.51915e-08	-0.434054	0.778	0.797	3.03829e-05	4	PTX3	pentraxin 3
1.55098e-11	-0.435844	0.833	0.844	3.10196e-08	4	COMP	cartilage oligomeric matrix protein
5.3907e-25	-0.453058	0.789	0.913	1.07814e-21	4	MYH10	myosin heavy chain 10
1.37718e-27	-0.453959	0.8	0.931	2.75437e-24	4	MYO10	myosin X
2.07353e-20	-0.457905	0.244	0.708	4.14707e-17	4	FBLN5	fibulin 5
2.32829e-25	-0.468143	0.833	0.93	4.65658e-22	4	UBE2S	ubiquitin conjugating enzyme E2 S
6.42536e-28	-0.470022	0.867	0.977	1.28507e-24	4	ELL2	elongation factor for RNA polymerase II 2
9.85889e-32	-0.48264	0.711	0.837	1.97178e-28	4	CLIC3	chloride intracellular channel 3
3.48354e-31	-0.491702	0.978	0.998	6.96708e-28	4	HMOX1	heme oxygenase 1
4.10235e-36	-0.494217	0.933	0.997	8.2047e-33	4	IGFBP6	insulin like growth factor binding protein 6
1.1869e-34	-0.500551	0.756	0.92	2.37381e-31	4	ITGA2	integrin subunit alpha 2
3.18476e-30	-0.504347	0.944	0.994	6.36952e-27	4	BASP1	brain abundant membrane attached signal protein 1
8.69671e-25	-0.506603	0.789	0.897	1.73934e-21	4	STMN1	stathmin 1
8.62213e-12	-0.513576	0.256	0.567	1.72443e-08	4	SFRP2	secreted frizzled related protein 2
5.29642e-32	-0.513987	0.733	0.868	1.05928e-28	4	IL33	interleukin 33
1.61206e-28	-0.520793	0.7	0.887	3.22411e-25	4	PEG10	paternally expressed 10
5.0001e-37	-0.522141	0.889	0.995	1.00002e-33	4	LMO4	LIM domain only 4
1.21581e-38	-0.53658	0.822	0.98	2.43162e-35	4	CREB3L1	cAMP responsive element binding protein 3 like 1
1.10711e-33	-0.537439	0.822	0.984	2.21423e-30	4	ALCAM	activated leukocyte cell adhesion molecule
4.50085e-32	-0.538287	0.989	1	9.0017e-29	4	CCDC80	coiled-coil domain containing 80
1.19854e-35	-0.540037	0.8	0.96	2.39707e-32	4	FSCN1	fascin actin-bundling protein 1
2.61775e-31	-0.542595	0.767	0.934	5.2355e-28	4	CLDN11	claudin 11
5.89554e-27	-0.548584	0.8	0.958	1.17911e-23	4	MEG3	maternally expressed 3
2.31958e-38	-0.556515	0.856	0.961	4.63917e-35	4	SERPINE2	serpin family E member 2
9.55888e-39	-0.562661	0.778	0.966	1.91178e-35	4	LOXL1	lysyl oxidase like 1
3.50125e-24	-0.564649	0.256	0.788	7.00249e-21	4	PDGFRA	platelet derived growth factor receptor alpha
2.07266e-43	-0.564854	0.833	0.989	4.14533e-40	4	FLNC	filamin C
1.51344e-36	-0.565007	0.8	0.965	3.02688e-33	4	STC2	stanniocalcin 2
8.47913e-29	-0.567193	0.856	0.96	1.69583e-25	4	CTHRC1	collagen triple helix repeat containing 1
3.56052e-34	-0.574737	0.9	0.995	7.12104e-31	4	UCHL1	ubiquitin C-terminal hydrolase L1
1.27813e-38	-0.575744	0.767	0.931	2.55626e-35	4	SCUBE3	signal peptide, CUB domain and EGF like domain containing 3
1.11014e-43	-0.587838	0.789	0.959	2.22029e-40	4	MALL	mal, T cell differentiation protein like
5.72412e-26	-0.595613	0.511	0.956	1.14482e-22	4	FBLN2	fibulin 2
1.6623e-31	-0.598548	0.889	0.993	3.3246e-28	4	MMP2	matrix metallopeptidase 2
7.96441e-17	-0.606508	0.544	0.856	1.59288e-13	4	AKR1C1	aldo-keto reductase family 1 member C1
1.82714e-21	-0.621168	0.478	0.822	3.65428e-18	4	LRRC75A	leucine rich repeat containing 75A
1.42777e-49	-0.634496	0.978	1	2.85554e-46	4	LOX	lysyl oxidase
5.38571e-42	-0.673756	0.878	0.999	1.07714e-38	4	VCAN	versican
3.8803e-35	-0.682989	0.8	0.987	7.7606e-32	4	MFAP5	microfibril associated protein 5
1.3933e-40	-0.683222	0.944	0.996	2.78659e-37	4	IGFBP3	insulin like growth factor binding protein 3
5.00205e-49	-0.698963	0.833	0.988	1.00041e-45	4	CEMIP	cell migration inducing hyaluronidase 1
1.31528e-48	-0.709116	0.811	0.996	2.63056e-45	4	CDH2	cadherin 2
2.04209e-43	-0.729678	0.778	0.947	4.08418e-40	4	GREM1	gremlin 1, DAN family BMP antagonist
3.91912e-39	-0.729957	0.778	0.986	7.83824e-36	4	HIST1H4C	None
6.97578e-48	-0.738091	0.789	0.975	1.39516e-44	4	ISLR	immunoglobulin superfamily containing leucine rich repeat
1.10566e-49	-0.743428	0.811	0.967	2.21131e-46	4	KRT7	keratin 7
2.41247e-31	-0.745613	0.422	0.93	4.82495e-28	4	EFEMP1	EGF containing fibulin extracellular matrix protein 1
1.64377e-52	-0.757981	0.844	0.995	3.28753e-49	4	S100A16	S100 calcium binding protein A16
1.38529e-41	-0.760405	0.878	0.994	2.77058e-38	4	DKK1	dickkopf WNT signaling pathway inhibitor 1
1.24665e-36	-0.790968	0.856	0.999	2.49331e-33	4	LUM	lumican
7.71625e-41	-0.905913	0.644	0.991	1.54325e-37	4	DCN	decorin
